# Supplementary material for: Integrated analyses of multi-omic data derived from paired primary lung cancer and brain metastasis reveal the metabolic vulnerability as a novel therapeutic target
Source: Genome Med. 2024 Nov 26;16:138. doi: 10.1186/s13073-024-01410-8 (PMC11590298; doi:10.1186/s13073-024-01410-8)
Supplement: Supplementary file 1 — Additional file 1: Table S1. Clinicopathological characteristics of patients. Table S2. Analytical approaches of each tumor sample. Table S3. Table S3. 52 out of 226 unique deletions in BrM with a q-value less than 0.1. Table S4. 5 out of 15 unique amplifications in BrM with a q-value less than 0.1. Table S5. Proteomic analysis of LC-BrMs and paired primary lung cancer (processed data). Table S6. Metabolite analysis of LC-BrMs and paired primary lung cancer (processed data). Table S7. Metabolite analysis of LC-BrMs PDOs treated with DMSO or gamitrinib. [file 13073_2024_1410_MOESM1_ESM.xlsx]

## Sheet: Table S1
Table S1. Clinicopathological characteristics of patients.
Cohort	PubMed ID	Patient ID	Sex	Smoking	Histology	Pathology stage at initial diagnosis	Location of BrM	Age at diagnosis of primary tumor (years)	BrM progression-free in years (time between diagnosis of primary tumor and BrM)	Age at date of craniotomy (years)	OS (Primary to censored in month)	OS (Craniotomy to censored in month)	Age of death (years)	Chemotherapy prior to BrM (1=yes; 0=no)	Targeted therapy prior to BrM (1=yes; 0=no)	Immunotherapy prior to BrM (1=yes; 0=no)	Radiation therapy prior to BrM (1=yes; 0=no)	Brain radiation therapy (1=yes; 0=no)	Steroid agents prior to craniotomy (1=yes; 0=no)	Survival status
SYSUCC	NA	DHP4	F	No	Adenocarcinoma	I	Corpus callosum	68	6.33151	74.3425	102.067	24.9	76.389	0	0	0	0	0	1	Dead
SYSUCC	NA	DHP5	F	No	Adenocarcinoma	II	Left occipital lobe	53	2.47671	55.4932	60.3667	30.0333	57.9616	1	0	0	0	0	1	Dead
SYSUCC	NA	DHP6	M	Yes	Adenocarcinoma	III	Left occipital lobe	57	1.63562	58.6685	22.8	2.5	58.874	1	0	0	0	0	1	Dead
SYSUCC	NA	DHP7	M	Yes	Adenocarcinoma	I	Right occipital lobe	52	0.89863	52.9068	52.8667	41.8333	56.3452	0	0	0	0	0	1	Dead
SYSUCC	NA	DHP8	F	No	Adenocarcinoma	II	Right occipital lobe	67	2.95342	70.0356	87.3	50.3667	74.1753	1	0	0	0	0	1	Dead
SYSUCC	NA	DHP9	M	Yes	Adenocarcinoma	IV	Left temporal lobe	72	-0.1	71.9205	41.4	42.3667	75.4027	0	0	0	0	0	1	Dead
SYSUCC	NA	DHP10	M	No	Squamous carcinoma	I	Left cerebellum	60	0.327778	60.3397	11.5	7.36667	60.9452	1	0	0	0	0	1	Dead
SYSUCC	NA	DHP11	F	No	Adenocarcinoma	II	Left occipital lobe	61	1.57222	64.7863	62.6333	16.5667	66.1479	1	0	0	1	1	1	Dead
SYSUCC	NA	DHP12	M	Yes	Adenocarcinoma	IV	Left frontal lobe	66	-0.2	65.8575	28.5333	30.2667	68.3452	0	0	0	0	0	1	Dead
SYSUCC	NA	DHP13	M	Yes	Squamous carcinoma	IV	Left parieto-occipital lobe	61	-0.1	60.937	37.1667	37.9333	64.0548	0	0	0	0	0	1	Dead
SYSUCC	NA	DHP14	F	No	Adenocarcinoma	II	Right cerebellum	54	2.59444	56.5726	63.4	32.1	59.211	1	0	0	0	0	1	Dead
SYSUCC	NA	DHP15	M	Yes	Adenocarcinoma	III	Left parietal lobe	61	1.03611	63.0904	57.6667	32.2333	65.7397	1	0	0	1	1	1	Dead
SYSUCC	NA	DHP16	M	Yes	Adenocarcinoma	II	Left parieto-occipital lobe	68	3.14521	71.2	50.9333	12	72.1863	1	0	0	0	0	1	Dead
SYSUCC	NA	DHP17	M	No	Adenocarcinoma	IV	Left frontal parietal lobe	49	-0.1	48.8959	62.8333	64.1	54.1644	0	0	0	0	0	1	Dead
SYSUCC	NA	DHP18	M	Yes	Adenocarcinoma	III	Right parietal occipital lobe	51	1.24384	52.3068	NA	NA	NA, still alive	1	0	0	1	0	1	Alive
SYSUCC	NA	DHP19	F	No	Adenocarcinoma	III	Right temporal lobe	64	2.47123	66.4986	60.9	30.5	69.0055	0	0	0	0	0	1	Dead
SYSUCC	NA	DHP20	F	Yes	Adenocarcinoma	IV	Right frontal parietal lobe	47	-0.2	46.8055	NA	NA	NA, still alive	0	0	0	0	0	1	Alive
SYSUCC	NA	DHP21	M	Yes	Adenocarcinoma	II	Right cerebellum	60	1.425	62.4219	56	26.5333	64.6027	1	0	0	0	0	1	Dead
SYSUCC	NA	DHP22	M	Yes	Adenocarcinoma	IV	Right parietal lobe	62	-0.1	61.9315	62.8333	63.6667	67.1644	0	0	0	0	0	1	Dead
SYSUCC	NA	DHP23	M	Yes	Adenocarcinoma	II	Right cerebellum	51	1.64444	52.9014	NA	NA	NA, still alive	1	0	0	0	0	1	Alive
SYSUCC	NA	DHP24	F	No	Adenocarcinoma	III	Left cerebellum	60	2	62.0274	47.4667	22.8	63.9014	1	1	0	0	0	1	Dead
SYSUCC	NA	DHP25	F	No	Adenocarcinoma	III	Right frontal lobe	43	1.54167	44.7068	NA	NA	NA, lost to f/u	1	0	0	1	0	1	NA
SYSUCC	NA	DHP26	F	Yes	Adenocarcinoma	IV	Left occipital lobe	64	-0.2	63.8658	NA	NA	NA, still alive	0	0	0	0	0	1	Alive
SYSUCC	35402080	P1	M	Yes	Adenosquamous carcinoma	IV	Right frontal lobe	44	2.77	49	78	21	50.5	0	1	0	0	0	1	Dead
SYSUCC	35402080	P4	F	No	Adenocarcinoma	IV	Right frontal lobe	72	4.5	76.5	58	55	77	0	0	0	1	1	1	Dead
SYSUCC	35402080	P6	M	Yes	Adenocarcinoma	IIB	Left top pillow	61	0	61	37	37	64	0	0	0	0	0	1	Dead
SYSUCC	35402080	P8	M	No	Adenocarcinoma	IV	Right cerebellum	64	0	64	14	14	NA, still alive	1	0	0	0	0	1	Alive
SYSUCC	35402080	P9	M	Yes	Sarcomatoid carcinoma	IV	Left frontal lobe	58	4.5	62.5	63	8	63	0	1	0	1	0	1	Dead
SYSUCC	35402080	P10	M	No	Squamous carcinoma	IIB	Left frontal lobe	50	0	50	40	40	NA, still alive	0	1	0	0	0	1	Alive
SYSUCC	35402080	P12	F	No	Adenocarcinoma	IV	Left cerebellum	70	0	70	132	132	81	0	0	0	0	0	1	Dead
SYSUCC	35402080	P17	M	Yes	Adenocarcinoma	IA	Left frontal lobe	49	0	49	6	6	NA, still alive	1	0	0	0	0	1	Alive
SYSUCC	35402080	P18	M	Yes	Adenocarcinoma	IIB	Right parietal lobe	61	1.6	62.5	25	5	NA, still alive	1	0	0	0	0	1	Alive
SYSUCC	35402080	P31	M	Yes	Adenocarcinoma	IIB	Left occipital lobe	71	4	75	54	7	NA, still alive	0	0	0	1	1	0	Alive
SYSUCC	35402080	P42	M	No	Adenocarcinoma	IIB	Right frontal lobe	56	2.5	58.5	73	42	62	1	1	0	0	0	0	Dead
SYSUCC	35402080	P43	F	No	Adenosquamous carcinoma	IV	Left occipital lobe	47	8	55	118	23	65	1	0	0	1	0	0	Dead
SYSUCC	35402080	P44	F	No	Adenosquamous carcinoma	IB	Right frontal lobe	54	0.67	54.67	73	63	NA, lost to f/u	1	0	0	0	0	0	NA
SYSUCC	35402080	P46	F	Yes	Adenocarcinoma	IV	Right cerebellum	43	1.33	44.33	56	41	NA, lost to f/u	1	0	0	0	1	0	NA
SYSUCC	35402080	P47	M	Yes	Squamous carcinoma	IV	Left parietal lobe	44	1	45	28	15	NA, still alive	0	1	0	0	0	1	Alive
SYSUCC	35402080	P48	M	Yes	Adenocarcinoma	IB	Left cerebellum	45	0	45	33	33	48	0	1	0	0	0	1	Dead
SYSUCC	35402080	P49	M	No	Large cell neuroendocrine tumor	IIIA	Left frontal lobe	66	0	66	30	30	68.5	0	0	0	0	1	0	Dead
SYSUCC	35402080	P50	M	Yes	Adenocarcinoma	IB	Right frontal lobe	49	0	49	16	16	NA, still alive	0	1	0	0	0	1	Alive
SYSUCC	35402080	P51	M	Yes	Adenocarcinoma	IV	Left parietal lobe	29	0	29	40	40	32	0	0	0	0	0	1	Dead
SYSUCC	35402080	P53	M	No	Adenocarcinoma	IV	Left occipital temporal lobe	57	1.67	58.67	23	3	59	1	0	0	1	0	1	Dead
SYSUCC	35402080	P54	M	Yes	Adenocarcinoma	IV	Right occipital lobe	63	0	63	12	12	NA, still alive	0	0	0	0	0	1	Alive
SYSUCC	35402080	P56	F	Yes	Adenocarcinoma	IV	Left frontal lobe	42	2.5	44.5	40	8	NA, still alive	1	0	0	1	0	1	Alive
SYSUCC	35402080	P57	M	Yes	Large cell neuroendocrine tumor	IIB	Left occipital lobe	66	0.5	66.5	12	6	NA, still alive	0	0	0	0	0	1	Alive
SYSUCC	35402080	P58	M	Yes	Squamous carcinoma	IV	Right cerebellum	48	1.5	49.5	24	6	NA, lost to f/u	1	0	0	1	1	1	NA
SYSUCC	NA	PDO0143	M	Yes	Squamous carcinoma	IV	Right occipital lobe	65	1.3	64	22	6	NA, still alive	1	0	1	0	0	1	Alive
SYSUCC	NA	PDO0382	F	No	Adenocarcinoma	IB	Left cerebellum	40	1.9	42	40	17	NA, still alive	0	0	0	0	0	1	Alive
SYSUCC	NA	PDO0528	M	Yes	Squamous carcinoma	IIIA	Left frontal lobe	52	0.7	52	25	17	NA, still alive	1	0	1	0	0	1	Alive
SYSUCC	NA	PDO0600	M	Yes	Small cell carcinoma	IV	Right cerebellum	73	0	73	16	16	NA, still alive	0	0	0	0	0	1	Alive
SYSUCC	NA	PDO0685	M	Yes	Adenocarcinoma	IV	Left temporal lobe	55	0	57	20	5	NA, still alive	0	0	0	0	1	1	Alive
SYSUCC	NA	PDO0700	F	No	Adenosquamous carcinoma	IIA	Cerebellar vermis	45	1.6	47	35	16	NA, still alive	1	0	0	0	0	1	Alive
SYSUCC	NA	PDO0727	M	Yes	Squamous carcinoma	IIIA	Left frontal lobe	52	2.7	55	37	4	NA, still alive	1	0	0	1	0	1	Alive
SYSUCC	NA	PDO0750	M	No	Non-small-cell lung cancer with SMARCA4/BRG1 deletion	IV	Left occipital lobe	60	0	60	4	4	NA, still alive	0	0	0	0	0	1	Alive
SYSUCC	NA	PDO0758	M	Yes	Squamous carcinoma	IV	Right frontal lobe	60	0	60	4	4	NA, still alive	0	0	0	0	0	1	Alive
SYSUCC	NA	PDO0771	M	No	Large cell neuroendocrine tumor	IV	Left temporal lobe	53	0	53	16	16	NA, still alive	0	0	0	0	0	1	Alive
SYSUCC	NA	PDO0818	M	No	Adenocarcinoma	IV	Left occipital lobe	57	0	57	16	16	NA, still alive	0	0	0	0	0	1	Alive
SYSUCC	NA	PDO0872	M	No	Adenocarcinoma	IV	Left occipital lobe	55	0	55	16	16	NA, still alive	0	0	0	0	0	1	Alive
SYSUCC	NA	PDO1072	F	No	Adenocarcinoma	IV	Right occipital lobe	52	0	52	3	3	NA, still alive	0	0	0	0	0	1	Alive
SYSUCC	NA	PDO1269	M	No	Adenocarcinoma	IIIB	Right cerebellum	34	3.2	37	41	3	NA, still alive	1	1	0	0	0	1	Alive
SYSUCC	NA	PDO1466	M	Yes	Small cell carcinoma	IV	Left frontal lobe	59	0	59	2	2	NA, still alive	0	0	0	0	0	1	Alive
SYSUCC	NA	PDO2034	M	No	Adenocarcinoma	IV	Left occipital lobe	58	0	58	12	12	NA, still alive	0	0	0	0	0	1	Alive
SYSUCC	NA	PDO2055	M	Yes	Adenocarcinoma	IA	Right frontal lobe	66	1.7	72	88	12	NA, still alive	0	1	0	0	1	1	Alive
SYSUCC	NA	PDO2062	M	Yes	Small cell carcinoma	IV	Left occipital lobe	66	0	66	12	12	NA, still alive	0	1	0	0	0	1	Alive
SYSUCC	NA	PDO2097	M	No	Adenocarcinoma	IV	Left temporal lobe	70	0	70	12	12	NA, still alive	0	0	0	0	0	1	Alive
SYSUCC	NA	PDO2685	M	Yes	Adenocarcinoma	IIIA	Left cerebellum	60	2.4	62	44	16	NA, still alive	1	0	1	0	0	1	Alive
WCH	NA	WCH01	F	No	Adenocarcinoma	IB	Left frontal lobe	61	3	64	65	29	61	1	1	0	0	0	0	Dead
WCH	NA	WCH02	M	Yes	Adenocarcinoma	IIA	Right temporal lobe	53	0.75	53	12	3	54	1	0	0	0	0	0	Dead
WCH	NA	WCH03	F	No	Adenocarcinoma	IIIA	Right frontal lobe	52	2	54	84	60	59	1	1	0	0	0	0	Dead
WCH	NA	WCH04	F	No	Adenocarcinoma	IB	Left occipital lobe	51	5	56	144	88	NA, still alive	1	0	0	0	1	0	Alive
WCH	NA	WCH05	M	Yes	Adenocarcinoma	IIIB	Left frontotemporal occipital lobe	62	2.17	65	46	20	65	1	1	0	1	1	0	Dead
Brastianos 2015	26410082	PB0031	F	Yes	Adenocarcinoma	II	NA	50.9	-0.2	NA	9.6	NA	51.7	0	0	0	NA	0	NA	NA
Brastianos 2015	26410082	PB0034	M	Yes	Adenocarcinoma	II	NA	62	1.3	NA	NA	NA	NA	1	0	0	NA	1	NA	NA
Brastianos 2015	26410082	PB0036	M	Yes	Lung carcinoma	III	NA	79.2	0.6	NA	38.4	NA	82.4	0	0	0	NA	0	NA	NA
Brastianos 2015	26410082	PB0042	F	Yes	Adenocarcinoma	I	NA	79.6	1.9	NA	31.2	NA	82.2	0	0	0	NA	0	NA	NA
Brastianos 2015	26410082	PB0052	M	Yes	Lung carcinoma	NA	NA	46.9	-0.4	NA	12	NA	47.9	1	0	0	NA	0	NA	NA
Brastianos 2015	26410082	PB0067	F	Yes	Adenocarcinoma	III	NA	71.5	5	NA	69.6	NA	77.3	1	0	0	NA	0	NA	NA
Brastianos 2015	26410082	PB0071	M	Yes	Adenocarcinoma	III	NA	59.6	0	NA	1.2	NA	59.7	0	0	0	NA	0	NA	NA
Brastianos 2015	26410082	PB0086	M	Yes	Adenocarcinoma	II	NA	52	-0.1	NA	16.8	NA	53.4	0	0	0	NA	0	NA	NA
Brastianos 2015	26410082	PB0091	F	Yes	Adenocarcinoma	II	NA	59.2	0.6	NA	12	NA	60.2	1	0	0	NA	0	NA	NA
Brastianos 2015	26410082	PB0098	M	Yes	Adenocarcinoma	II	NA	53.8	0.2	NA	28.8	NA	56.2	0	0	0	NA	1	NA	NA
Brastianos 2015	26410082	PB0103	F	Yes	Adenocarcinoma	III	NA	65.1	-0.3	NA	10.8	NA	66	0	0	0	NA	0	NA	NA
Brastianos 2015	26410082	PB0104	F	Yes	Adenocarcinoma	III	NA	60.1	-0.2	NA	12	NA	61.1	0	0	0	NA	0	NA	NA
Brastianos 2015	26410082	PB0114	F	Yes	Adenocarcinoma	II	NA	53	1.6	NA	21.6	NA	54.8	1	0	0	NA	0	NA	NA
Brastianos 2015	26410082	PB0115	F	Yes	Adenocarcinoma	II	NA	61	2.3	NA	50.4	NA	65.2	1	0	0	NA	0	NA	NA
Brastianos 2015	26410082	PB0119	F	No	Adenocarcinoma	II	NA	40.5	3	NA	62.4	NA	45.7	1	0	0	NA	0	NA	NA
Brastianos 2015	26410082	PB0151	F	Yes	Adenocarcinoma	II	NA	41.5	-0.1	NA	14.4	NA	42.7	0	0	0	NA	0	NA	NA
Brastianos 2015	26410082	PB0160	F	Yes	Adenocarcinoma	II	NA	63.3	-0.5	NA	9.6	NA	64.1	0	0	0	NA	0	NA	NA
Brastianos 2015	26410082	PB0161	F	Yes	Adenocarcinoma	II	NA	73.3	-0.1	NA	13.2	NA	74.4	0	0	0	NA	0	NA	NA
Brastianos 2015	26410082	PB0199	F	Yes	Adenocarcinoma	NA	NA	68.9	0.1	NA	2.4	NA	69.1	0	0	0	NA	0	NA	NA
Brastianos 2015	26410082	PB0201	M	Yes	Adenocarcinoma	NA	NA	66.6	0.4	NA	9.6	NA	67.4	1	0	0	NA	0	NA	NA
Brastianos 2015	26410082	PB0227	M	Yes	Adenocarcinoma	II	NA	71.3	0.3	NA	12	NA	72.3	0	0	0	NA	0	NA	NA
Brastianos 2015	26410082	PB0241	M	Yes	Adenocarcinoma	NA	NA	69.4	0	NA	8.4	NA	70.1	0	0	0	NA	0	NA	NA
Brastianos 2015	26410082	PB0242	F	No	Adenocarcinoma	NA	NA	57.4	-0.2	NA	2.4	NA	57.6	0	0	0	NA	0	NA	NA
Brastianos 2015	26410082	PB0251	M	Yes	Adenocarcinoma	NA	NA	66	2.7	NA	46.8	NA	69.9	1	0	0	NA	0	NA	NA
Brastianos 2015	26410082	PB0254	M	Yes	Lung carcinoma	NA	NA	59.6	-0.2	NA	2.4	NA	59.8	0	0	0	NA	0	NA	NA
Brastianos 2015	26410082	PB0261	F	Yes	Adenocarcinoma	NA	NA	65.9	-0.2	NA	25.2	NA	68	0	0	0	NA	0	NA	NA
Brastianos 2015	26410082	PB0262	F	Yes	Adenocarcinoma	III	NA	60.4	-0.1	NA	NA	NA	NA	0	0	0	NA	0	NA	NA
Brastianos 2015	26410082	PB0263	F	Yes	Adenocarcinoma	II	NA	56.2	0.9	NA	NA	NA	NA	0	0	0	NA	0	NA	NA
Brastianos 2015	26410082	PB0308	F	Yes	Lung carcinoma	NA	NA	57.2	1.6	NA	24	NA	59.2	1	0	0	NA	1	NA	NA
Brastianos 2015	26410082	PB0321	M	Yes	Adenocarcinoma	III	NA	57.4	1.1	NA	27.6	NA	59.7	1	0	0	NA	0	NA	NA
Brastianos 2015	26410082	PB0324	F	No	Adenocarcinoma	NA	NA	57.5	3.6	NA	110.4	NA	66.7	1	0	0	NA	1	NA	NA
Brastianos 2015	26410082	PB0333	F	Yes	Adenocarcinoma	II	NA	59.6	1.8	NA	NA	NA	NA	0	0	0	NA	0	NA	NA
Brastianos 2015	26410082	PB0337	F	Yes	Adenocarcinoma	II	NA	57.5	-0.5	NA	NA	NA	NA	0	0	0	NA	0	NA	NA
Brastianos 2015	26410082	PB0344	M	Yes	Squamous carcinoma	III	NA	67.9	0.5	NA	12	NA	68.9	1	0	0	NA	0	NA	NA
Brastianos 2015	26410082	PB0347	M	Yes	Squamous carcinoma	II	NA	66.8	-0.2	NA	24	NA	68.8	0	0	0	NA	0	NA	NA
Brastianos 2015	26410082	PB0349	F	Yes	Squamous carcinoma	II	NA	62.6	3.6	NA	50.4	NA	66.8	1	0	0	NA	1	NA	NA
Brastianos 2015	26410082	PB0405	F	Yes	Squamous carcinoma	III	NA	65	0.7	NA	10.8	NA	65.9	1	0	0	NA	0	NA	NA
Brastianos 2015	26410082	PB0441	M	Yes	Lung carcinoma	NA	NA	64.8	0.66	NA	10.8	NA	65.7	1	0	0	NA	0	NA	NA
Shih 2020	32203465	LS-004	M	Yes	Adenocarcinoma	IIIA	NA	52	NA	NA	NA	NA	NA, lost to f/u	1	0	NA	NA	0	NA	NA
Shih 2020	32203465	LS-009	F	Yes	Adenocarcinoma	IB	NA	61	NA	NA	NA	NA	68	0	1	NA	NA	1	NA	Dead
Shih 2020	32203465	LS-010	M	Yes	Adenocarcinoma	IB	NA	72	NA	NA	NA	NA	NA, lost to f/u	0	0	NA	NA	0	NA	NA
Shih 2020	32203465	LS-011	F	Yes	Adenocarcinoma	IA	NA	52	NA	NA	NA	NA	NA, still alive	0	0	NA	NA	0	NA	Alive
Shih 2020	32203465	LS-013	M	Yes	Adenocarcinoma	III	NA	63	NA	NA	NA	NA	64	1	0	NA	NA	0	NA	Dead
Shih 2020	32203465	LS-015	F	Yes	Adenocarcinoma	IV	NA	63	NA	NA	NA	NA	NA, still alive	0	0	NA	NA	0	NA	Alive
Shih 2020	32203465	LS-016	F	Yes	Adenocarcinoma	IV	NA	70	NA	NA	NA	NA	74	0	0	NA	NA	0	NA	Dead
Shih 2020	32203465	LS-017	M	Yes	Adenocarcinoma	IIB	NA	84	NA	NA	NA	NA	92	0	0	NA	NA	0	NA	Dead
Shih 2020	32203465	LS-018	M	Yes	Adenocarcinoma	IV	NA	39	NA	NA	NA	NA	39	0	0	NA	NA	0	NA	Dead
Shih 2020	32203465	LS-020	F	Yes	Adenocarcinoma	IIB	NA	49	NA	NA	NA	NA	52	1	0	NA	NA	1	NA	Dead
Shih 2020	32203465	LS-021	F	Yes	Adenocarcinoma	IIA	NA	71	NA	NA	NA	NA	75	1	0	NA	NA	1	NA	Dead
Shih 2020	32203465	LS-022	F	No	Adenocarcinoma	IV	NA	42	NA	NA	NA	NA	44	0	0	NA	NA	0	NA	Dead
Shih 2020	32203465	LS-023	F	No	Adenocarcinoma	IV	NA	56	NA	NA	NA	NA	57	0	0	NA	NA	0	NA	Dead
Shih 2020	32203465	LS-025	F	Yes	Adenocarcinoma	IIIA	NA	57	NA	NA	NA	NA	NA, still alive	1	0	NA	NA	0	NA	Alive
Shih 2020	32203465	LS-026	M	Yes	Adenocarcinoma	IIA/IIB	NA	70	NA	NA	NA	NA	NA, lost to f/u	0	0	NA	NA	0	NA	NA
Shih 2020	32203465	LS-029	M	Yes	Adenocarcinoma	IV	NA	64	NA	NA	NA	NA	NA, lost to f/u	0	0	NA	NA	0	NA	NA
Shih 2020	32203465	PB0111	F	No	Adenocarcinoma	IV	NA	57	NA	NA	NA	NA	59	0	0	NA	NA	0	NA	Dead
Shih 2020	32203465	PB0147	F	Yes	Adenocarcinoma	IV	NA	34	NA	NA	NA	NA	NA, lost to f/u	0	0	NA	NA	1	NA	NA
Shih 2020	32203465	PB0186	F	Yes	Adenocarcinoma	IV	NA	52	NA	NA	NA	NA	52	0	0	NA	NA	0	NA	Dead
Shih 2020	32203465	PB0225	F	Yes	Adenocarcinoma	IIA	NA	63	NA	NA	NA	NA	NA, lost to f/u	0	0	NA	NA	0	NA	NA
Shih 2020	32203465	PB0232	F	Yes	Adenocarcinoma	NA	NA	60	NA	NA	NA	NA	NA, lost to f/u	1	0	NA	NA	0	NA	NA
Shih 2020	32203465	PB0376	M	NA	Adenocarcinoma	IV	NA	56	NA	NA	NA	NA	59	0	0	NA	NA	0	NA	Dead
Shih 2020	32203465	PB0403	F	Yes	Adenocarcinoma	IV	NA	62	NA	NA	NA	NA	62	0	0	NA	NA	0	NA	Dead
Shih 2020	32203465	PB0460	F	Yes	Adenocarcinoma	IIIA	NA	60	NA	NA	NA	NA	NA, still alive	1	0	NA	NA	0	NA	Alive
Shih 2020	32203465	PB0462	M	Yes	Adenocarcinoma	IIIA	NA	69	NA	NA	NA	NA	76	0	0	NA	NA	0	NA	Dead
Fukumura 2021	33394124	#15	M	Yes	Squamous carcinoma	III	Right thalamic	NA	1.11233	60.5781	13.8813	0.533333	NA	0	NA	0	1	0	1	Dead
Fukumura 2021	33394124	#16	M	Yes	Adenocarcinoma	III	Right frontal lobe	NA	3.1	48.3	53.2831	16.1	NA	1	NA	0	1	0	1	Dead
Fukumura 2021	33394124	#17	F	Yes	Small cell carcinoma	III	Left temporal lobe	NA	2.7	51.4	36.4753	3.5	NA	1	NA	0	1	1	1	Dead
Fukumura 2021	33394124	#18	F	Yes	Adenocarcinoma	IV	Right parietal lobe	NA	2.1	70.8	37.8785	12.3	NA	1	NA	0	1	0	1	Dead
Fukumura 2021	33394124	#19	M	Yes	Adenocarcinoma	II	Right intraventricular	NA	4	67.4	59.7735	12.3	NA	1	NA	0	0	0	1	Dead
Fukumura 2021	33394124	#20	M	No	Squamous carcinoma	NA	Left frontal lobe	NA	5	60.7	69.5658	9.5	NA	1	NA	0	1	1	1	Dead
Fukumura 2021	33394124	#21	F	Yes	Squamous carcinoma	II	Left cerebellum	NA	3.3	51.9	101.111	61.1	NA	1	NA	0	0	0	1	Dead
Fukumura 2021	33394124	#22	F	Yes	Squamous carcinoma	III	Left cerebellum	NA	1.9	63	23.0174	0.3	NA	0	NA	0	1	0	1	Dead
Fukumura 2021	33394124	#23	M	Yes	Adenocarcinoma	NA	Right frontal lobe	NA	0.8	69.5	12.6402	3.5	NA	1	NA	0	1	0	1	Dead
Fukumura 2021	33394124	#24	M	Yes	Adenocarcinoma	III	Left temporal lobe	NA	3.4	60.2	69.7918	28.4	NA	1	NA	0	0	0	1	Alive
Fukumura 2021	33394124	#25	F	Yes	Adenocarcinoma	NA	Left frontal lobe	NA	0.8	57.7	52.6078	43.6	NA	1	NA	0	0	0	1	Alive
Fukumura 2021	33394124	#26	F	Yes	Adenocarcinoma	NA	Right frontal lobe	NA	3.3	62.4	44.1539	4.8	NA	1	NA	0	1	0	1	Alive
Fukumura 2021	33394124	#27	F	Yes	Adenocarcinoma	I	Left parietal lobe	NA	0.6	56.1	12.3717	5.5	NA	1	NA	0	1	0	1	Alive
Fukumura 2021	33394124	#28	M	Yes	Adenocarcinoma	II	Right cerebellum	NA	0.7	78.1	11.221	3.1	NA	1	NA	0	1	0	1	Alive
Kim 2020	32385288	P0006	NA	Yes	Adenocarcinoma	IA	NA	NA	NA	NA	NA	NA	NA	NA	NA	NA	NA	NA	NA	NA
Kim 2020	32385289	P0008	NA	No	Adenocarcinoma	IB	NA	NA	NA	NA	NA	NA	NA	NA	NA	NA	NA	NA	NA	NA
Kim 2020	32385290	P0009	NA	Yes	Adenocarcinoma	IIA	NA	NA	NA	NA	NA	NA	NA	NA	NA	NA	NA	NA	NA	NA
Kim 2020	32385291	P0018	NA	Yes	Adenocarcinoma	IA	NA	NA	NA	NA	NA	NA	NA	NA	NA	NA	NA	NA	NA	NA
Kim 2020	32385292	P0019	NA	Yes	Adenocarcinoma	IA	NA	NA	NA	NA	NA	NA	NA	NA	NA	NA	NA	NA	NA	NA
Kim 2020	32385293	P0020	NA	Yes	Adenocarcinoma	IA	NA	NA	NA	NA	NA	NA	NA	NA	NA	NA	NA	NA	NA	NA
Kim 2020	32385294	P0025	NA	Yes	Adenocarcinoma	IA	NA	NA	NA	NA	NA	NA	NA	NA	NA	NA	NA	NA	NA	NA
Kim 2020	32385295	P0028	NA	Yes	Adenocarcinoma	IIIA	NA	NA	NA	NA	NA	NA	NA	NA	NA	NA	NA	NA	NA	NA
Kim 2020	32385296	P0030	NA	No	Adenocarcinoma	IA	NA	NA	NA	NA	NA	NA	NA	NA	NA	NA	NA	NA	NA	NA
Kim 2020	32385297	P0031	NA	Yes	Adenocarcinoma	IIIA	NA	NA	NA	NA	NA	NA	NA	NA	NA	NA	NA	NA	NA	NA
Kim 2020	32385298	P0034	NA	No	Adenocarcinoma	IA3	NA	NA	NA	NA	NA	NA	NA	NA	NA	NA	NA	NA	NA	NA
Kim 2020	32385299	P1006	NA	Yes	Adenocarcinoma	IV	NA	NA	NA	NA	NA	NA	NA	NA	NA	NA	NA	NA	NA	NA
Kim 2020	32385300	P1028	NA	Yes	Adenocarcinoma	IV	NA	NA	NA	NA	NA	NA	NA	NA	NA	NA	NA	NA	NA	NA
Kim 2020	32385301	P1049	NA	Yes	Adenocarcinoma	IV	NA	NA	NA	NA	NA	NA	NA	NA	NA	NA	NA	NA	NA	NA
Kim 2020	32385302	P1058	NA	No	Adenocarcinoma	IV	NA	NA	NA	NA	NA	NA	NA	NA	NA	NA	NA	NA	NA	NA
Kim 2020	32385325	P3002	NA	No	Adenocarcinoma	IV	NA	NA	NA	NA	NA	NA	NA	NA	NA	NA	NA	NA	NA	NA
Kim 2020	32385326	P3003	NA	No	Adenocarcinoma	IV	NA	NA	NA	NA	NA	NA	NA	NA	NA	NA	NA	NA	NA	NA
Kim 2020	32385327	P3004	NA	Yes	Adenocarcinoma	IV	NA	NA	NA	NA	NA	NA	NA	NA	NA	NA	NA	NA	NA	NA
Kim 2020	32385328	P3006	NA	Yes	Adenocarcinoma	IV	NA	NA	NA	NA	NA	NA	NA	NA	NA	NA	NA	NA	NA	NA
Kim 2020	32385329	P3007	NA	No	Adenocarcinoma	IV	NA	NA	NA	NA	NA	NA	NA	NA	NA	NA	NA	NA	NA	NA
Kim 2020	32385330	P3012	NA	No	Adenocarcinoma	IV	NA	NA	NA	NA	NA	NA	NA	NA	NA	NA	NA	NA	NA	NA
Kim 2020	32385331	P3013	NA	Yes	Adenocarcinoma	IV	NA	NA	NA	NA	NA	NA	NA	NA	NA	NA	NA	NA	NA	NA
Kim 2020	32385332	P3016	NA	Yes	Adenocarcinoma	IIIA	NA	NA	NA	NA	NA	NA	NA	NA	NA	NA	NA	NA	NA	NA
Kim 2020	32385333	P3017	NA	No	Adenocarcinoma	IV	NA	NA	NA	NA	NA	NA	NA	NA	NA	NA	NA	NA	NA	NA
Kim 2020	32385334	P3019	NA	No	Adenocarcinoma	IV	NA	NA	NA	NA	NA	NA	NA	NA	NA	NA	NA	NA	NA	NA

## Sheet: Table S2
Table S2. Analytical approaches of each tumor sample.
Cohort	Patient ID	Sample ID	Tissue Type	WES (Tumors)	WES (Germline DNA)	RNAseq	scRNAseq	RPPA	mtDNA	mIF	IHC	Proteomics	Targeted Metabolite Analysis	Gamitrinib IC50
SYSUCC	DHP4	DHP4B	Brain Metastasis	Yes	No	Yes	No	No	Yes	Yes	Yes	No	No	No
SYSUCC	DHP4	DHP4L	Primary Lung Cancer	Yes	No	Yes	No	No	Yes	Yes	Yes	No	No	No
SYSUCC	DHP4	1944/DHP4W	White Blood Cell	No	Yes	No	No	No	No	No	No	No	No	No
SYSUCC	DHP5	DHP5B	Brain Metastasis	Yes	No	Yes	No	No	Yes	Yes	Yes	No	No	No
SYSUCC	DHP5	DHP5L	Primary Lung Cancer	Yes	No	Yes	No	No	Yes	Yes	Yes	No	No	No
SYSUCC	DHP5	1995/DHP5W	White Blood Cell	No	Yes	No	No	No	No	No	No	No	No	No
SYSUCC	DHP6	DHP6B	Brain Metastasis	Yes	No	Yes	No	No	Yes	Yes	Yes	No	No	No
SYSUCC	DHP6	DHP6L	Primary Lung Cancer	Yes	No	Yes	No	No	Yes	Yes	Yes	No	No	No
SYSUCC	DHP6	311/DHP6W	White Blood Cell	No	Yes	No	No	No	No	No	No	No	No	No
SYSUCC	DHP7	DHP7B	Brain Metastasis	Yes	No	Yes	No	No	Yes	Yes	Yes	No	No	No
SYSUCC	DHP7	DHP7L	Primary Lung Cancer	Yes	No	Yes	No	No	Yes	Yes	Yes	No	No	No
SYSUCC	DHP7	101/DHP7W	White Blood Cell	No	Yes	No	No	No	No	No	No	No	No	No
SYSUCC	DHP8	DHP8B	Brain Metastasis	Yes	No	Yes	No	No	Yes	Yes	Yes	No	No	No
SYSUCC	DHP8	DHP8L	Primary Lung Cancer	Yes	No	Yes	No	No	Yes	Yes	Yes	No	No	No
SYSUCC	DHP8	2827/DHP8W	White Blood Cell	No	Yes	No	No	No	No	No	No	No	No	No
SYSUCC	DHP9	DHP9B	Brain Metastasis	Yes	No	Yes	No	No	Yes	Yes	Yes	No	No	No
SYSUCC	DHP9	DHP9L	Primary Lung Cancer	Yes	No	Yes	No	No	Yes	Yes	Yes	No	No	No
SYSUCC	DHP9	3312/DHP9W	White Blood Cell	No	Yes	No	No	No	No	No	No	No	No	No
SYSUCC	DHP10	DHP10B	Brain Metastasis	Yes	No	Yes	No	No	Yes	Yes	Yes	No	No	No
SYSUCC	DHP10	DHP10L	Primary Lung Cancer	Yes	No	Yes	No	No	Yes	Yes	Yes	No	No	No
SYSUCC	DHP10	3387/DHP10W	White Blood Cell	No	Yes	No	No	No	No	No	No	No	No	No
SYSUCC	DHP11	DHP11B	Brain Metastasis	Yes	No	Yes	No	No	Yes	Yes	Yes	Yes	Yes	No
SYSUCC	DHP11	DHP11L	Primary Lung Cancer	Yes	No	Yes	No	No	Yes	Yes	Yes	Yes	Yes	No
SYSUCC	DHP11	3695/DHP11W	White Blood Cell	No	Yes	No	No	No	No	No	No	No	No	No
SYSUCC	DHP12	DHP12B	Brain Metastasis	Yes	No	Yes	No	No	Yes	Yes	Yes	No	No	No
SYSUCC	DHP12	DHP12L	Primary Lung Cancer	Yes	No	Yes	No	No	Yes	Yes	Yes	No	No	No
SYSUCC	DHP12	253/DHP12W	White Blood Cell	No	Yes	No	No	No	No	No	No	No	No	No
SYSUCC	DHP13	DHP13B	Brain Metastasis	Yes	No	Yes	No	No	Yes	Yes	Yes	No	No	No
SYSUCC	DHP13	DHP13L	Primary Lung Cancer	Yes	No	Yes	No	No	Yes	Yes	Yes	No	No	No
SYSUCC	DHP13	266/DHP13W	White Blood Cell	No	Yes	No	No	No	No	No	No	No	No	No
SYSUCC	DHP14	DHP14B	Brain Metastasis	Yes	No	Yes	No	No	Yes	Yes	Yes	No	No	No
SYSUCC	DHP14	DHP14L	Primary Lung Cancer	Yes	No	Yes	No	No	Yes	Yes	Yes	No	No	No
SYSUCC	DHP14	4002/DHP14W	White Blood Cell	No	Yes	No	No	No	No	No	No	No	No	No
SYSUCC	DHP15	DHP15B	Brain Metastasis	Yes	No	Yes	No	No	Yes	Yes	Yes	Yes	Yes	No
SYSUCC	DHP15	DHP15L	Primary Lung Cancer	Yes	No	Yes	No	No	Yes	Yes	Yes	Yes	Yes	No
SYSUCC	DHP15	9218/DHP15W	White Blood Cell	No	Yes	No	No	No	No	No	No	No	No	No
SYSUCC	DHP16	DHP16B	Brain Metastasis	Yes	No	Yes	No	No	Yes	Yes	Yes	No	No	No
SYSUCC	DHP16	DHP16L	Primary Lung Cancer	Yes	No	Yes	No	No	Yes	Yes	Yes	No	No	No
SYSUCC	DHP16	5983/DHP16W	White Blood Cell	No	Yes	No	No	No	No	No	No	No	No	No
SYSUCC	DHP17	DHP17B	Brain Metastasis	Yes	No	Yes	No	No	Yes	Yes	Yes	No	No	No
SYSUCC	DHP17	DHP17L	Primary Lung Cancer	Yes	No	Yes	No	No	Yes	Yes	Yes	No	No	No
SYSUCC	DHP17	642/DHP17W	White Blood Cell	No	Yes	No	No	No	No	No	No	No	No	No
SYSUCC	DHP18	DHP18B	Brain Metastasis	Yes	No	Yes	No	No	Yes	Yes	Yes	No	No	No
SYSUCC	DHP18	DHP18L	Primary Lung Cancer	Yes	No	Yes	No	No	Yes	Yes	Yes	No	No	No
SYSUCC	DHP18	7289/DHP18W	White Blood Cell	No	Yes	No	No	No	No	No	No	No	No	No
SYSUCC	DHP19	DHP19B	Brain Metastasis	Yes	No	Yes	No	No	Yes	Yes	Yes	No	No	No
SYSUCC	DHP19	DHP19L	Primary Lung Cancer	Yes	No	Yes	No	No	Yes	Yes	Yes	No	No	No
SYSUCC	DHP19	7426/DHP19W	White Blood Cell	No	Yes	No	No	No	No	No	No	No	No	No
SYSUCC	DHP20	DHP20B	Brain Metastasis	Yes	No	Yes	No	No	Yes	Yes	Yes	No	No	No
SYSUCC	DHP20	DHP20L	Primary Lung Cancer	Yes	No	Yes	No	No	Yes	Yes	Yes	No	No	No
SYSUCC	DHP20	8866/DHP20W	White Blood Cell	No	Yes	No	No	No	No	No	No	No	No	No
SYSUCC	DHP21	DHP21B	Brain Metastasis	Yes	No	Yes	No	No	Yes	Yes	Yes	No	No	No
SYSUCC	DHP21	DHP21L	Primary Lung Cancer	Yes	No	Yes	No	No	Yes	Yes	Yes	No	No	No
SYSUCC	DHP21	8965/DHP21W	White Blood Cell	No	Yes	No	No	No	No	No	No	No	No	No
SYSUCC	DHP22	DHP22B	Brain Metastasis	Yes	No	Yes	No	No	Yes	Yes	Yes	No	No	No
SYSUCC	DHP22	DHP22L	Primary Lung Cancer	Yes	No	Yes	No	No	Yes	Yes	Yes	No	No	No
SYSUCC	DHP22	9722/DHP22W	White Blood Cell	No	Yes	No	No	No	No	No	No	No	No	No
SYSUCC	DHP23	DHP23B	Brain Metastasis	Yes	No	Yes	No	No	Yes	Yes	Yes	Yes	Yes	No
SYSUCC	DHP23	DHP23L	Primary Lung Cancer	Yes	No	Yes	No	No	Yes	Yes	Yes	Yes	Yes	No
SYSUCC	DHP23	10059/DHP23W	White Blood Cell	No	Yes	No	No	No	No	No	No	No	No	No
SYSUCC	DHP24	DHP24B	Brain Metastasis	Yes	No	Yes	No	No	Yes	Yes	Yes	Yes	Yes	No
SYSUCC	DHP24	DHP24L	Primary Lung Cancer	Yes	No	Yes	No	No	Yes	Yes	Yes	Yes	Yes	No
SYSUCC	DHP24	10170/DHP24W	White Blood Cell	No	Yes	No	No	No	No	No	No	No	No	No
SYSUCC	DHP25	DHP25B	Brain Metastasis	Yes	No	Yes	No	No	Yes	Yes	Yes	No	No	No
SYSUCC	DHP25	DHP25L	Primary Lung Cancer	Yes	No	Yes	No	No	Yes	Yes	Yes	No	No	No
SYSUCC	DHP25	10180/DHP25W	White Blood Cell	No	Yes	No	No	No	No	No	No	No	No	No
SYSUCC	DHP26	DHP26B	Brain Metastasis	Yes	No	Yes	No	No	Yes	Yes	Yes	No	No	No
SYSUCC	DHP26	DHP26L	Primary Lung Cancer	Yes	No	Yes	No	No	Yes	Yes	Yes	No	No	No
SYSUCC	DHP26	3162/DHP26W	White Blood Cell	No	Yes	No	No	No	No	No	No	No	No	No
SYSUCC	P1	P1B	Brain Metastasis	Yes	No	Yes	No	No	No	Yes	Yes	No	No	No
SYSUCC	P1	P1L	Primary Lung Cancer	Yes	No	Yes	No	No	No	Yes	Yes	No	No	No
SYSUCC	P1	P1W	White Blood Cell	No	Yes	No	No	No	No	No	No	No	No	No
SYSUCC	P4	P4B	Brain Metastasis	Yes	No	Yes	No	No	No	Yes	Yes	No	No	No
SYSUCC	P4	P4L	Primary Lung Cancer	Yes	No	Yes	No	No	No	Yes	Yes	No	No	No
SYSUCC	P4	P4W	White Blood Cell	No	Yes	No	No	No	No	No	No	No	No	No
SYSUCC	P6	P6B	Brain Metastasis	Yes	No	Yes	No	No	No	Yes	Yes	No	No	No
SYSUCC	P6	P6L	Primary Lung Cancer	Yes	No	Yes	No	No	No	Yes	Yes	No	No	No
SYSUCC	P6	P6W	White Blood Cell	No	Yes	No	No	No	No	No	No	No	No	No
SYSUCC	P8	P8B	Brain Metastasis	No	No	Yes	No	No	No	Yes	Yes	No	No	No
SYSUCC	P8	P8L	Primary Lung Cancer	No	No	Yes	No	No	No	Yes	Yes	No	No	No
SYSUCC	P9	P9B	Brain Metastasis	Yes	No	Yes	No	No	No	Yes	Yes	No	No	No
SYSUCC	P9	P9L	Primary Lung Cancer	Yes	No	Yes	No	No	No	Yes	Yes	No	No	No
SYSUCC	P9	P9W	White Blood Cell	No	Yes	No	No	No	No	No	No	No	No	No
SYSUCC	P10	P10B	Brain Metastasis	Yes	No	Yes	No	No	No	Yes	Yes	No	No	No
SYSUCC	P10	P10L	Primary Lung Cancer	Yes	No	Yes	No	No	No	Yes	Yes	No	No	No
SYSUCC	P10	P10W	White Blood Cell	No	Yes	No	No	No	No	No	No	No	No	No
SYSUCC	P12	P12B	Brain Metastasis	Yes	No	Yes	No	No	No	Yes	Yes	No	No	No
SYSUCC	P12	P12L	Primary Lung Cancer	Yes	No	Yes	No	No	No	Yes	Yes	No	No	No
SYSUCC	P12	P12W	White Blood Cell	No	Yes	No	No	No	No	No	No	No	No	No
SYSUCC	P17	P17B	Brain Metastasis	Yes	No	Yes	No	No	No	Yes	Yes	No	No	No
SYSUCC	P17	P17L	Primary Lung Cancer	Yes	No	Yes	No	No	No	Yes	Yes	No	No	No
SYSUCC	P17	P17W	White Blood Cell	No	Yes	No	No	No	No	No	No	No	No	No
SYSUCC	P18	P18B	Brain Metastasis	Yes	No	Yes	No	No	No	Yes	Yes	No	No	No
SYSUCC	P18	P18L	Primary Lung Cancer	Yes	No	Yes	No	No	No	Yes	Yes	No	No	No
SYSUCC	P18	P18W	White Blood Cell	No	Yes	No	No	No	No	No	No	No	No	No
SYSUCC	P31	P31B	Brain Metastasis	Yes	No	Yes	No	No	No	Yes	Yes	No	No	No
SYSUCC	P31	P31L	Primary Lung Cancer	Yes	No	Yes	No	No	No	Yes	Yes	No	No	No
SYSUCC	P31	P31W	White Blood Cell	No	Yes	No	No	No	No	No	No	No	No	No
SYSUCC	P42	P42B	Brain Metastasis	Yes	No	Yes	No	No	Yes	Yes	Yes	No	No	No
SYSUCC	P42	P42L	Primary Lung Cancer	Yes	No	Yes	No	No	Yes	Yes	Yes	No	No	No
SYSUCC	P42	P42W	White Blood Cell	No	Yes	No	No	No	No	No	No	No	No	No
SYSUCC	P43	P43B	Brain Metastasis	No	No	Yes	No	No	No	Yes	Yes	No	No	No
SYSUCC	P43	P43L	Primary Lung Cancer	No	No	Yes	No	No	No	Yes	Yes	No	No	No
SYSUCC	P44	P44B	Brain Metastasis	Yes	No	Yes	No	No	No	Yes	Yes	No	No	No
SYSUCC	P44	P44L	Primary Lung Cancer	Yes	No	Yes	No	No	No	Yes	Yes	No	No	No
SYSUCC	P44	P44W	White Blood Cell	No	Yes	No	No	No	No	No	No	No	No	No
SYSUCC	P46	P46B	Brain Metastasis	No	No	Yes	No	No	No	No	No	No	No	No
SYSUCC	P46	P46L	Primary Lung Cancer	No	No	Yes	No	No	No	No	No	No	No	No
SYSUCC	P47	P47B	Brain Metastasis	Yes	No	Yes	No	No	No	Yes	Yes	No	No	No
SYSUCC	P47	P47L	Primary Lung Cancer	Yes	No	Yes	No	No	No	Yes	Yes	No	No	No
SYSUCC	P47	P47W	White Blood Cell	No	Yes	No	No	No	No	No	No	No	No	No
SYSUCC	P48	P48B	Brain Metastasis	Yes	No	Yes	No	No	No	Yes	Yes	No	No	No
SYSUCC	P48	P48L	Primary Lung Cancer	Yes	No	Yes	No	No	No	Yes	Yes	No	No	No
SYSUCC	P48	P48W	White Blood Cell	No	Yes	No	No	No	No	No	No	No	No	No
SYSUCC	P49	P49B	Brain Metastasis	Yes	No	Yes	No	No	No	Yes	Yes	No	No	No
SYSUCC	P49	P49L	Primary Lung Cancer	Yes	No	Yes	No	No	No	Yes	Yes	No	No	No
SYSUCC	P49	P49W	White Blood Cell	No	Yes	No	No	No	No	No	No	No	No	No
SYSUCC	P50	P50B	Brain Metastasis	Yes	No	Yes	No	No	No	Yes	Yes	No	No	No
SYSUCC	P50	P50L	Primary Lung Cancer	Yes	No	Yes	No	No	No	Yes	Yes	No	No	No
SYSUCC	P50	P50W	White Blood Cell	No	Yes	No	No	No	No	No	No	No	No	No
SYSUCC	P51	P51B	Brain Metastasis	No	No	Yes	No	No	No	No	No	No	No	No
SYSUCC	P51	P51L	Primary Lung Cancer	No	No	Yes	No	No	No	No	No	No	No	No
SYSUCC	P53	P53B	Brain Metastasis	No	No	Yes	No	No	No	No	No	No	No	No
SYSUCC	P53	P53L	Primary Lung Cancer	No	No	Yes	No	No	No	No	No	No	No	No
SYSUCC	P54	P54B	Brain Metastasis	Yes	No	Yes	No	No	No	Yes	Yes	No	No	No
SYSUCC	P54	P54L	Primary Lung Cancer	Yes	No	Yes	No	No	No	Yes	Yes	No	No	No
SYSUCC	P54	P54W	White Blood Cell	No	Yes	No	No	No	No	No	No	No	No	No
SYSUCC	P56	P56B	Brain Metastasis	Yes	No	Yes	No	No	No	No	Yes	No	No	No
SYSUCC	P56	P56L	Primary Lung Cancer	Yes	No	Yes	No	No	No	No	Yes	No	No	No
SYSUCC	P56	P56W	White Blood Cell	No	Yes	No	No	No	No	No	No	No	No	No
SYSUCC	P57	P57B	Brain Metastasis	Yes	No	Yes	No	No	No	Yes	Yes	No	No	No
SYSUCC	P57	P57L	Primary Lung Cancer	Yes	No	Yes	No	No	No	Yes	Yes	No	No	No
SYSUCC	P57	P57W	White Blood Cell	No	Yes	No	No	No	No	No	No	No	No	No
SYSUCC	P58	P58B	Brain Metastasis	Yes	No	Yes	No	No	No	Yes	Yes	No	No	No
SYSUCC	P58	P58L	Primary Lung Cancer	Yes	No	Yes	No	No	No	Yes	Yes	No	No	No
SYSUCC	P58	P58W	White Blood Cell	No	Yes	No	No	No	No	No	No	No	No	No
SYSUCC	PDO0143	PDO0143	Patient-derived organoid	No	No	No	No	No	No	No	No	No	No	Yes
SYSUCC	PDO0382	PDO0382	Patient-derived organoid	No	No	No	No	No	No	No	No	No	No	Yes
SYSUCC	PDO0528	PDO0528	Patient-derived organoid	No	No	No	No	No	No	No	No	No	No	Yes
SYSUCC	PDO0600	PDO0600	Patient-derived organoid	No	No	No	No	No	No	No	No	No	No	Yes
SYSUCC	PDO0685	PDO0685	Patient-derived organoid	No	No	No	No	No	No	No	No	No	Yes	Yes
SYSUCC	PDO0700	PDO0700	Patient-derived organoid	No	No	No	No	No	No	No	No	No	No	Yes
SYSUCC	PDO0727	PDO0727	Patient-derived organoid	No	No	No	No	No	No	No	No	No	No	Yes
SYSUCC	PDO0750	PDO0750	Patient-derived organoid	No	No	No	No	No	No	No	No	No	Yes	Yes
SYSUCC	PDO0758	PDO0758	Patient-derived organoid	No	No	No	No	No	No	No	No	No	No	Yes
SYSUCC	PDO0771	PDO0771	Patient-derived organoid	No	No	No	No	No	No	No	No	No	No	Yes
SYSUCC	PDO0818	PDO0818	Patient-derived organoid	No	No	No	No	No	No	No	No	No	No	Yes
SYSUCC	PDO0872	PDO0872	Patient-derived organoid	No	No	No	No	No	No	No	No	No	No	Yes
SYSUCC	PDO1072	PDO1072	Patient-derived organoid	No	No	No	No	No	No	Yes	No	No	No	Yes
SYSUCC	PDO1269	PDO1269	Patient-derived organoid	No	No	No	No	No	No	Yes	No	No	No	Yes
SYSUCC	PDO1466	PDO1466	Patient-derived organoid	No	No	No	No	No	No	Yes	No	No	No	Yes
SYSUCC	PDO2034	PDO2034	Patient-derived organoid	No	No	No	No	No	No	No	No	No	No	Yes
SYSUCC	PDO2055	PDO2055	Patient-derived organoid	No	No	No	No	No	No	No	No	No	No	Yes
SYSUCC	PDO2062	PDO2062	Patient-derived organoid	No	No	No	No	No	No	No	No	No	No	Yes
SYSUCC	PDO2097	PDO2097	Patient-derived organoid	No	No	No	No	No	No	No	No	No	No	Yes
SYSUCC	PDO2685	PDO2685	Patient-derived organoid	No	No	No	No	No	No	No	No	No	No	Yes
WCH	WCH01	WCH01-L	Primary Lung Cancer	No	No	No	No	No	No	Yes	Yes	No	No	No
WCH	WCH01	WCH01-B	Brain Metastasis	No	No	No	No	No	No	Yes	Yes	No	No	No
WCH	WCH02	WCH02-L	Primary Lung Cancer	No	No	No	No	No	No	Yes	Yes	No	No	No
WCH	WCH02	WCH02-B	Brain Metastasis	No	No	No	No	No	No	Yes	Yes	No	No	No
WCH	WCH03	WCH03-L	Primary Lung Cancer	No	No	No	No	No	No	Yes	Yes	No	No	No
WCH	WCH03	WCH03-B	Brain Metastasis	No	No	No	No	No	No	Yes	Yes	No	No	No
WCH	WCH04	WCH04-L	Primary Lung Cancer	No	No	No	No	No	No	Yes	Yes	No	No	No
WCH	WCH04	WCH04-B	Brain Metastasis	No	No	No	No	No	No	Yes	Yes	No	No	No
WCH	WCH05	WCH05-L	Primary Lung Cancer	No	No	No	No	No	No	Yes	Yes	No	No	No
WCH	WCH05	WCH05-B	Brain Metastasis	No	No	No	No	No	No	Yes	Yes	No	No	No
Brastianos 2015	PB0031	PB0031-MT	Brain Metastasis	Yes	No	No	No	No	No	No	No	No	No	No
Brastianos 2015	PB0031	PB0031-N	Normal Tissue	No	Yes	No	No	No	No	No	No	No	No	No
Brastianos 2015	PB0031	PB0031-P	Primary Lung Cancer	Yes	No	No	No	No	No	No	No	No	No	No
Brastianos 2015	PB0034	PB0034-MT	Brain Metastasis	Yes	No	No	No	No	No	No	No	No	No	No
Brastianos 2015	PB0034	PB0034-N	Normal Tissue	No	Yes	No	No	No	No	No	No	No	No	No
Brastianos 2015	PB0034	PB0034-P	Primary Lung Cancer	Yes	No	No	No	No	No	No	No	No	No	No
Brastianos 2015	PB0036	PB0036-MT	Brain Metastasis	Yes	No	No	No	No	No	No	No	No	No	No
Brastianos 2015	PB0036	PB0036-N	Normal Tissue	No	Yes	No	No	No	No	No	No	No	No	No
Brastianos 2015	PB0036	PB0036-P	Primary Lung Cancer	Yes	No	No	No	No	No	No	No	No	No	No
Brastianos 2015	PB0042	PB0042-MT	Brain Metastasis	Yes	No	No	No	No	No	No	No	No	No	No
Brastianos 2015	PB0042	PB0042-N	Normal Tissue	No	Yes	No	No	No	No	No	No	No	No	No
Brastianos 2015	PB0042	PB0042-P	Primary Lung Cancer	Yes	No	No	No	No	No	No	No	No	No	No
Brastianos 2015	PB0052	PB0052-MT	Brain Metastasis	Yes	No	No	No	No	No	No	No	No	No	No
Brastianos 2015	PB0052	PB0052-N	Normal Tissue	No	Yes	No	No	No	No	No	No	No	No	No
Brastianos 2015	PB0052	PB0052-P	Primary Lung Cancer	Yes	No	No	No	No	No	No	No	No	No	No
Brastianos 2015	PB0067	PB0067-MT	Brain Metastasis	Yes	No	No	No	No	No	No	No	No	No	No
Brastianos 2015	PB0067	PB0067-N	Normal Tissue	No	Yes	No	No	No	No	No	No	No	No	No
Brastianos 2015	PB0067	PB0067-P	Primary Lung Cancer	Yes	No	No	No	No	No	No	No	No	No	No
Brastianos 2015	PB0071	PB0071-MT	Brain Metastasis	Yes	No	No	No	No	No	No	No	No	No	No
Brastianos 2015	PB0071	PB0071-N.RE	Normal Tissue	No	Yes	No	No	No	No	No	No	No	No	No
Brastianos 2015	PB0071	PB0071-P	Primary Lung Cancer	Yes	No	No	No	No	No	No	No	No	No	No
Brastianos 2015	PB0086	PB0086-MT	Brain Metastasis	Yes	No	No	No	No	No	No	No	No	No	No
Brastianos 2015	PB0086	PB0086-N	Normal Tissue	No	Yes	No	No	No	No	No	No	No	No	No
Brastianos 2015	PB0086	PB0086-P	Primary Lung Cancer	Yes	No	No	No	No	No	No	No	No	No	No
Brastianos 2015	PB0091	PB0091-MT	Brain Metastasis	Yes	No	No	No	No	No	No	No	No	No	No
Brastianos 2015	PB0091	PB0091-N	Normal Tissue	No	Yes	No	No	No	No	No	No	No	No	No
Brastianos 2015	PB0091	PB0091-P	Primary Lung Cancer	Yes	No	No	No	No	No	No	No	No	No	No
Brastianos 2015	PB0098	PB0098-MT	Brain Metastasis	Yes	No	No	No	No	No	No	No	No	No	No
Brastianos 2015	PB0098	PB0098-MT.B	Brain Metastasis	Yes	No	No	No	No	No	No	No	No	No	No
Brastianos 2015	PB0098	PB0098-MT.C	Brain Metastasis	Yes	No	No	No	No	No	No	No	No	No	No
Brastianos 2015	PB0098	PB0098-N	Normal Tissue	No	Yes	No	No	No	No	No	No	No	No	No
Brastianos 2015	PB0098	PB0098-P.RE	Primary Lung Cancer	Yes	No	No	No	No	No	No	No	No	No	No
Brastianos 2015	PB0103	PB0103-MT	Brain Metastasis	Yes	No	No	No	No	No	No	No	No	No	No
Brastianos 2015	PB0103	PB0103-N	Normal Tissue	No	Yes	No	No	No	No	No	No	No	No	No
Brastianos 2015	PB0103	PB0103-P	Primary Lung Cancer	Yes	No	No	No	No	No	No	No	No	No	No
Brastianos 2015	PB0104	PB0104-MT	Brain Metastasis	Yes	No	No	No	No	No	No	No	No	No	No
Brastianos 2015	PB0104	PB0104-N.RE2	Normal Tissue	No	Yes	No	No	No	No	No	No	No	No	No
Brastianos 2015	PB0104	PB0104-P	Primary Lung Cancer	Yes	No	No	No	No	No	No	No	No	No	No
Brastianos 2015	PB0114	PB0114-MT	Brain Metastasis	Yes	No	No	No	No	No	No	No	No	No	No
Brastianos 2015	PB0114	PB0114-N.RE	Normal Tissue	No	Yes	No	No	No	No	No	No	No	No	No
Brastianos 2015	PB0114	PB0114-P	Primary Lung Cancer	Yes	No	No	No	No	No	No	No	No	No	No
Brastianos 2015	PB0115	PB0115-MT	Brain Metastasis	Yes	No	No	No	No	No	No	No	No	No	No
Brastianos 2015	PB0115	PB0115-N.RE	Normal Tissue	No	Yes	No	No	No	No	No	No	No	No	No
Brastianos 2015	PB0115	PB0115-P	Primary Lung Cancer	Yes	No	No	No	No	No	No	No	No	No	No
Brastianos 2015	PB0119	PB0119-MT	Brain Metastasis	Yes	No	No	No	No	No	No	No	No	No	No
Brastianos 2015	PB0119	PB0119-N-C	Normal Tissue	No	Yes	No	No	No	No	No	No	No	No	No
Brastianos 2015	PB0119	PB0119-P	Primary Lung Cancer	Yes	No	No	No	No	No	No	No	No	No	No
Brastianos 2015	PB0151	PB0151-MT	Brain Metastasis	Yes	No	No	No	No	No	No	No	No	No	No
Brastianos 2015	PB0151	PB0151-N.RE	Normal Tissue	No	Yes	No	No	No	No	No	No	No	No	No
Brastianos 2015	PB0151	PB0151-P	Primary Lung Cancer	Yes	No	No	No	No	No	No	No	No	No	No
Brastianos 2015	PB0160	PB0160-MT.B	Brain Metastasis	Yes	No	No	No	No	No	No	No	No	No	No
Brastianos 2015	PB0160	PB0160-MT.RE	Brain Metastasis	Yes	No	No	No	No	No	No	No	No	No	No
Brastianos 2015	PB0160	PB0160-N.B	Normal Tissue	No	Yes	No	No	No	No	No	No	No	No	No
Brastianos 2015	PB0160	PB0160-P	Primary Lung Cancer	Yes	No	No	No	No	No	No	No	No	No	No
Brastianos 2015	PB0161	PB0161-MT	Brain Metastasis	Yes	No	No	No	No	No	No	No	No	No	No
Brastianos 2015	PB0161	PB0161-N	Normal Tissue	No	Yes	No	No	No	No	No	No	No	No	No
Brastianos 2015	PB0161	PB0161-P	Primary Lung Cancer	Yes	No	No	No	No	No	No	No	No	No	No
Brastianos 2015	PB0199	PB0199-MT	Brain Metastasis	Yes	No	No	No	No	No	No	No	No	No	No
Brastianos 2015	PB0199	PB0199-N	Normal Tissue	No	Yes	No	No	No	No	No	No	No	No	No
Brastianos 2015	PB0199	PB0199-P	Primary Lung Cancer	Yes	No	No	No	No	No	No	No	No	No	No
Brastianos 2015	PB0201	PB0201-MT	Brain Metastasis	Yes	No	No	No	No	No	No	No	No	No	No
Brastianos 2015	PB0201	PB0201-N	Normal Tissue	No	Yes	No	No	No	No	No	No	No	No	No
Brastianos 2015	PB0201	PB0201-P	Primary Lung Cancer	Yes	No	No	No	No	No	No	No	No	No	No
Brastianos 2015	PB0227	PB0227-MT	Brain Metastasis	Yes	No	No	No	No	No	No	No	No	No	No
Brastianos 2015	PB0227	PB0227-N	Normal Tissue	No	Yes	No	No	No	No	No	No	No	No	No
Brastianos 2015	PB0227	PB0227-P	Primary Lung Cancer	Yes	No	No	No	No	No	No	No	No	No	No
Brastianos 2015	PB0241	PB0241-MT	Brain Metastasis	Yes	No	No	No	No	No	No	No	No	No	No
Brastianos 2015	PB0241	PB0241-N	Normal Tissue	No	Yes	No	No	No	No	No	No	No	No	No
Brastianos 2015	PB0241	PB0241-P	Primary Lung Cancer	Yes	No	No	No	No	No	No	No	No	No	No
Brastianos 2015	PB0242	PB0242-MT	Brain Metastasis	Yes	No	No	No	No	No	No	No	No	No	No
Brastianos 2015	PB0242	PB0242-N	Normal Tissue	No	Yes	No	No	No	No	No	No	No	No	No
Brastianos 2015	PB0242	PB0242-P	Primary Lung Cancer	Yes	No	No	No	No	No	No	No	No	No	No
Brastianos 2015	PB0251	PB0251-MT	Brain Metastasis	Yes	No	No	No	No	No	No	No	No	No	No
Brastianos 2015	PB0251	PB0251-N	Normal Tissue	No	Yes	No	No	No	No	No	No	No	No	No
Brastianos 2015	PB0251	PB0251-P	Primary Lung Cancer	Yes	No	No	No	No	No	No	No	No	No	No
Brastianos 2015	PB0254	PB0254-MT.RE	Brain Metastasis	Yes	No	No	No	No	No	No	No	No	No	No
Brastianos 2015	PB0254	PB0254-N	Normal Tissue	No	Yes	No	No	No	No	No	No	No	No	No
Brastianos 2015	PB0254	PB0254-P	Primary Lung Cancer	Yes	No	No	No	No	No	No	No	No	No	No
Brastianos 2015	PB0261	PB0261-MT	Brain Metastasis	Yes	No	No	No	No	No	No	No	No	No	No
Brastianos 2015	PB0261	PB0261-N	Normal Tissue	No	Yes	No	No	No	No	No	No	No	No	No
Brastianos 2015	PB0261	PB0261-P	Primary Lung Cancer	Yes	No	No	No	No	No	No	No	No	No	No
Brastianos 2015	PB0262	PB0262-MT	Brain Metastasis	Yes	No	No	No	No	No	No	No	No	No	No
Brastianos 2015	PB0262	PB0262-N	Normal Tissue	No	Yes	No	No	No	No	No	No	No	No	No
Brastianos 2015	PB0262	PB0262-P	Primary Lung Cancer	Yes	No	No	No	No	No	No	No	No	No	No
Brastianos 2015	PB0263	PB0263-MT	Brain Metastasis	Yes	No	No	No	No	No	No	No	No	No	No
Brastianos 2015	PB0263	PB0263-N	Normal Tissue	No	Yes	No	No	No	No	No	No	No	No	No
Brastianos 2015	PB0263	PB0263-P	Primary Lung Cancer	Yes	No	No	No	No	No	No	No	No	No	No
Brastianos 2015	PB0308	PB0308-MT	Brain Metastasis	Yes	No	No	No	No	No	No	No	No	No	No
Brastianos 2015	PB0308	PB0308-MT.B	Brain Metastasis	Yes	No	No	No	No	No	No	No	No	No	No
Brastianos 2015	PB0308	PB0308-MT.C	Brain Metastasis	Yes	No	No	No	No	No	No	No	No	No	No
Brastianos 2015	PB0308	PB0308-MT.D	Brain Metastasis	Yes	No	No	No	No	No	No	No	No	No	No
Brastianos 2015	PB0308	PB0308-N	Normal Tissue	No	Yes	No	No	No	No	No	No	No	No	No
Brastianos 2015	PB0308	PB0308-P	Primary Lung Cancer	Yes	No	No	No	No	No	No	No	No	No	No
Brastianos 2015	PB0321	PB0321-MT	Brain Metastasis	Yes	No	No	No	No	No	No	No	No	No	No
Brastianos 2015	PB0321	PB0321-N	Normal Tissue	No	Yes	No	No	No	No	No	No	No	No	No
Brastianos 2015	PB0321	PB0321-P	Primary Lung Cancer	Yes	No	No	No	No	No	No	No	No	No	No
Brastianos 2015	PB0324	PB0324-MT	Brain Metastasis	Yes	No	No	No	No	No	No	No	No	No	No
Brastianos 2015	PB0324	PB0324-N	Normal Tissue	No	Yes	No	No	No	No	No	No	No	No	No
Brastianos 2015	PB0324	PB0324-P	Primary Lung Cancer	Yes	No	No	No	No	No	No	No	No	No	No
Brastianos 2015	PB0333	PB0333-MT	Brain Metastasis	Yes	No	No	No	No	No	No	No	No	No	No
Brastianos 2015	PB0333	PB0333-N	Normal Tissue	No	Yes	No	No	No	No	No	No	No	No	No
Brastianos 2015	PB0333	PB0333-P	Primary Lung Cancer	Yes	No	No	No	No	No	No	No	No	No	No
Brastianos 2015	PB0337	PB0337-MT	Brain Metastasis	Yes	No	No	No	No	No	No	No	No	No	No
Brastianos 2015	PB0337	PB0337-N	Normal Tissue	No	Yes	No	No	No	No	No	No	No	No	No
Brastianos 2015	PB0337	PB0337-P	Primary Lung Cancer	Yes	No	No	No	No	No	No	No	No	No	No
Brastianos 2015	PB0344	PB0344-MT	Brain Metastasis	Yes	No	No	No	No	No	No	No	No	No	No
Brastianos 2015	PB0344	PB0344-N	Normal Tissue	No	Yes	No	No	No	No	No	No	No	No	No
Brastianos 2015	PB0344	PB0344-P	Primary Lung Cancer	Yes	No	No	No	No	No	No	No	No	No	No
Brastianos 2015	PB0347	PB0347-MT	Brain Metastasis	Yes	No	No	No	No	No	No	No	No	No	No
Brastianos 2015	PB0347	PB0347-N	Normal Tissue	No	Yes	No	No	No	No	No	No	No	No	No
Brastianos 2015	PB0347	PB0347-P	Primary Lung Cancer	Yes	No	No	No	No	No	No	No	No	No	No
Brastianos 2015	PB0349	PB0349-MT	Brain Metastasis	Yes	No	No	No	No	No	No	No	No	No	No
Brastianos 2015	PB0349	PB0349-N	Normal Tissue	No	Yes	No	No	No	No	No	No	No	No	No
Brastianos 2015	PB0349	PB0349-P	Primary Lung Cancer	Yes	No	No	No	No	No	No	No	No	No	No
Brastianos 2015	PB0405	PB0405-MT	Brain Metastasis	Yes	No	No	No	No	No	No	No	No	No	No
Brastianos 2015	PB0405	PB0405-N	Normal Tissue	No	Yes	No	No	No	No	No	No	No	No	No
Brastianos 2015	PB0405	PB0405-P	Primary Lung Cancer	Yes	No	No	No	No	No	No	No	No	No	No
Brastianos 2015	PB0441	PB0441-MT	Brain Metastasis	Yes	No	No	No	No	No	No	No	No	No	No
Brastianos 2015	PB0441	PB0441-N	Normal Tissue	No	Yes	No	No	No	No	No	No	No	No	No
Brastianos 2015	PB0441	PB0441-P.A	Primary Lung Cancer	Yes	No	No	No	No	No	No	No	No	No	No
Brastianos 2015	PB0441	PB0441-P.B	Primary Lung Cancer	Yes	No	No	No	No	No	No	No	No	No	No
Shih 2020	LS-004	LS-004-M-1	Brain Metastasis	Yes	No	No	No	No	No	No	No	No	No	No
Shih 2020	LS-004	LS-004-N	Normal Tissue	No	Yes	No	No	No	No	No	No	No	No	No
Shih 2020	LS-004	LS-004-P	Primary Lung Cancer	Yes	No	No	No	No	No	No	No	No	No	No
Shih 2020	LS-009	LS-009-M-1	Brain Metastasis	Yes	No	No	No	No	No	No	No	No	No	No
Shih 2020	LS-009	LS-009-N	Normal Tissue	No	Yes	No	No	No	No	No	No	No	No	No
Shih 2020	LS-009	LS-009-P-2	Primary Lung Cancer	Yes	No	No	No	No	No	No	No	No	No	No
Shih 2020	LS-010	LS-010-P-4	Primary Lung Cancer	Yes	No	No	No	No	No	No	No	No	No	No
Shih 2020	LS-010	LS-010-N	Normal Tissue	No	Yes	No	No	No	No	No	No	No	No	No
Shih 2020	LS-010	LS-010-P-2	Primary Lung Cancer	Yes	No	No	No	No	No	No	No	No	No	No
Shih 2020	LS-010	LS-010-M	Brain Metastasis	Yes	No	No	No	No	No	No	No	No	No	No
Shih 2020	LS-010	LS-010-P-1	Primary Lung Cancer	Yes	No	No	No	No	No	No	No	No	No	No
Shih 2020	LS-010	LS-010-P-5	Primary Lung Cancer	Yes	No	No	No	No	No	No	No	No	No	No
Shih 2020	LS-011	LS-011-P-2	Primary Lung Cancer	Yes	No	No	No	No	No	No	No	No	No	No
Shih 2020	LS-011	LS-011-P-5	Primary Lung Cancer	Yes	No	No	No	No	No	No	No	No	No	No
Shih 2020	LS-011	LS-011-P-4	Primary Lung Cancer	Yes	No	No	No	No	No	No	No	No	No	No
Shih 2020	LS-011	LS-011-P-3	Primary Lung Cancer	Yes	No	No	No	No	No	No	No	No	No	No
Shih 2020	LS-011	LS-011-M	Brain Metastasis	Yes	No	No	No	No	No	No	No	No	No	No
Shih 2020	LS-011	LS-011-N	Normal Tissue	No	Yes	No	No	No	No	No	No	No	No	No
Shih 2020	LS-011	LS-011-P-1	Primary Lung Cancer	Yes	No	No	No	No	No	No	No	No	No	No
Shih 2020	LS-013	LS-013-M-1	Brain Metastasis	Yes	No	No	No	No	No	No	No	No	No	No
Shih 2020	LS-013	LS-013-N	Normal Tissue	No	Yes	No	No	No	No	No	No	No	No	No
Shih 2020	LS-013	LS-013-P	Primary Lung Cancer	Yes	No	No	No	No	No	No	No	No	No	No
Shih 2020	LS-015	LS-015-P	Primary Lung Cancer	Yes	No	No	No	No	No	No	No	No	No	No
Shih 2020	LS-015	LS-015-M	Brain Metastasis	Yes	No	No	No	No	No	No	No	No	No	No
Shih 2020	LS-015	LS-015-N	Normal Tissue	No	Yes	No	No	No	No	No	No	No	No	No
Shih 2020	LS-016	LS-016-M-1	Brain Metastasis	Yes	No	No	No	No	No	No	No	No	No	No
Shih 2020	LS-016	LS-016-N	Normal Tissue	No	Yes	No	No	No	No	No	No	No	No	No
Shih 2020	LS-016	LS-016-P-2	Primary Lung Cancer	Yes	No	No	No	No	No	No	No	No	No	No
Shih 2020	LS-017	LS-017-P-1	Primary Lung Cancer	Yes	No	No	No	No	No	No	No	No	No	No
Shih 2020	LS-017	LS-017-N	Normal Tissue	No	Yes	No	No	No	No	No	No	No	No	No
Shih 2020	LS-017	LS-017-M	Brain Metastasis	Yes	No	No	No	No	No	No	No	No	No	No
Shih 2020	LS-017	LS-017-P-2	Primary Lung Cancer	Yes	No	No	No	No	No	No	No	No	No	No
Shih 2020	LS-018	LS-018-M	Brain Metastasis	Yes	No	No	No	No	No	No	No	No	No	No
Shih 2020	LS-018	LS-018-N	Normal Tissue	No	Yes	No	No	No	No	No	No	No	No	No
Shih 2020	LS-018	LS-018-P	Primary Lung Cancer	Yes	No	No	No	No	No	No	No	No	No	No
Shih 2020	LS-020	LS-020-P	Primary Lung Cancer	Yes	No	No	No	No	No	No	No	No	No	No
Shih 2020	LS-020	LS-020-M-2	Brain Metastasis	Yes	No	No	No	No	No	No	No	No	No	No
Shih 2020	LS-020	LS-020-M-3	Brain Metastasis	Yes	No	No	No	No	No	No	No	No	No	No
Shih 2020	LS-020	LS-020-M-1	Brain Metastasis	Yes	No	No	No	No	No	No	No	No	No	No
Shih 2020	LS-020	LS-020-N	Normal Tissue	No	Yes	No	No	No	No	No	No	No	No	No
Shih 2020	LS-021	LS-021-M	Brain Metastasis	Yes	No	No	No	No	No	No	No	No	No	No
Shih 2020	LS-021	LS-021-N	Normal Tissue	No	Yes	No	No	No	No	No	No	No	No	No
Shih 2020	LS-021	LS-021-P	Primary Lung Cancer	Yes	No	No	No	No	No	No	No	No	No	No
Shih 2020	LS-022	LS-022-P	Primary Lung Cancer	Yes	No	No	No	No	No	No	No	No	No	No
Shih 2020	LS-022	LS-022-N	Normal Tissue	No	Yes	No	No	No	No	No	No	No	No	No
Shih 2020	LS-022	LS-022-M-1	Brain Metastasis	Yes	No	No	No	No	No	No	No	No	No	No
Shih 2020	LS-023	LS-023-P	Primary Lung Cancer	Yes	No	No	No	No	No	No	No	No	No	No
Shih 2020	LS-023	LS-023-M	Brain Metastasis	Yes	No	No	No	No	No	No	No	No	No	No
Shih 2020	LS-023	LS-023-N	Normal Tissue	No	Yes	No	No	No	No	No	No	No	No	No
Shih 2020	LS-025	LS-025-P-1	Primary Lung Cancer	Yes	No	No	No	No	No	No	No	No	No	No
Shih 2020	LS-025	LS-025-P-3	Primary Lung Cancer	Yes	No	No	No	No	No	No	No	No	No	No
Shih 2020	LS-025	LS-025-P-2	Primary Lung Cancer	Yes	No	No	No	No	No	No	No	No	No	No
Shih 2020	LS-025	LS-025-N	Normal Tissue	No	Yes	No	No	No	No	No	No	No	No	No
Shih 2020	LS-025	LS-025-M-1	Brain Metastasis	Yes	No	No	No	No	No	No	No	No	No	No
Shih 2020	LS-025	LS-025-P-4	Primary Lung Cancer	Yes	No	No	No	No	No	No	No	No	No	No
Shih 2020	LS-025	LS-025-P-5	Primary Lung Cancer	Yes	No	No	No	No	No	No	No	No	No	No
Shih 2020	LS-026	LS-026-N	Normal Tissue	No	Yes	No	No	No	No	No	No	No	No	No
Shih 2020	LS-026	LS-026-P	Primary Lung Cancer	Yes	No	No	No	No	No	No	No	No	No	No
Shih 2020	LS-026	LS-026-M	Brain Metastasis	Yes	No	No	No	No	No	No	No	No	No	No
Shih 2020	LS-029	LS-029-N	Normal Tissue	No	Yes	No	No	No	No	No	No	No	No	No
Shih 2020	LS-029	LS-029-M	Brain Metastasis	Yes	No	No	No	No	No	No	No	No	No	No
Shih 2020	LS-029	LS-029-P	Primary Lung Cancer	Yes	No	No	No	No	No	No	No	No	No	No
Shih 2020	PB0111	PB0111-N	Normal Tissue	No	Yes	No	No	No	No	No	No	No	No	No
Shih 2020	PB0111	PB0111-P	Primary Lung Cancer	Yes	No	No	No	No	No	No	No	No	No	No
Shih 2020	PB0111	PB0111-M	Brain Metastasis	Yes	No	No	No	No	No	No	No	No	No	No
Shih 2020	PB0147	PB0147-P	Primary Lung Cancer	Yes	No	No	No	No	No	No	No	No	No	No
Shih 2020	PB0147	PB0147-N	Normal Tissue	No	Yes	No	No	No	No	No	No	No	No	No
Shih 2020	PB0147	PB0147-M	Brain Metastasis	Yes	No	No	No	No	No	No	No	No	No	No
Shih 2020	PB0186	PB0186-M	Brain Metastasis	Yes	No	No	No	No	No	No	No	No	No	No
Shih 2020	PB0186	PB0186-N	Normal Tissue	No	Yes	No	No	No	No	No	No	No	No	No
Shih 2020	PB0186	PB0186-P	Primary Lung Cancer	Yes	No	No	No	No	No	No	No	No	No	No
Shih 2020	PB0225	PB0225-P	Primary Lung Cancer	Yes	No	No	No	No	No	No	No	No	No	No
Shih 2020	PB0225	PB0225-N	Normal Tissue	No	Yes	No	No	No	No	No	No	No	No	No
Shih 2020	PB0225	PB0225-M	Brain Metastasis	Yes	No	No	No	No	No	No	No	No	No	No
Shih 2020	PB0232	PB0232-N	Normal Tissue	No	Yes	No	No	No	No	No	No	No	No	No
Shih 2020	PB0232	PB0232-M	Brain Metastasis	Yes	No	No	No	No	No	No	No	No	No	No
Shih 2020	PB0232	PB0232-P	Primary Lung Cancer	Yes	No	No	No	No	No	No	No	No	No	No
Shih 2020	PB0376	PB0376-M	Brain Metastasis	Yes	No	No	No	No	No	No	No	No	No	No
Shih 2020	PB0376	PB0376-P	Primary Lung Cancer	Yes	No	No	No	No	No	No	No	No	No	No
Shih 2020	PB0376	PB0376-N	Normal Tissue	No	Yes	No	No	No	No	No	No	No	No	No
Shih 2020	PB0403	PB0403-P	Primary Lung Cancer	Yes	No	No	No	No	No	No	No	No	No	No
Shih 2020	PB0403	PB0403-N-RE	Normal Tissue	No	Yes	No	No	No	No	No	No	No	No	No
Shih 2020	PB0403	PB0403-M	Brain Metastasis	Yes	No	No	No	No	No	No	No	No	No	No
Shih 2020	PB0460	PB0460-P	Primary Lung Cancer	Yes	No	No	No	No	No	No	No	No	No	No
Shih 2020	PB0460	PB0460-M	Brain Metastasis	Yes	No	No	No	No	No	No	No	No	No	No
Shih 2020	PB0460	PB0460-M-2	Brain Metastasis	Yes	No	No	No	No	No	No	No	No	No	No
Shih 2020	PB0460	PB0460-N	Normal Tissue	No	Yes	No	No	No	No	No	No	No	No	No
Shih 2020	PB0462	PB0462-N	Normal Tissue	No	Yes	No	No	No	No	No	No	No	No	No
Shih 2020	PB0462	PB0462-P	Primary Lung Cancer	Yes	No	No	No	No	No	No	No	No	No	No
Shih 2020	PB0462	PB0462-M	Brain Metastasis	Yes	No	No	No	No	No	No	No	No	No	No
Fukumura 2021	#15	LUNG-1-BM	Brain Metastasis	Yes	No	No	No	Yes	No	No	No	No	No	No
Fukumura 2021	#15	LUNG-1-N	Normal Tissue	No	Yes	No	No	No	No	No	No	No	No	No
Fukumura 2021	#15	LUNG-1-P	Primary Lung Cancer	Yes	No	No	No	Yes	No	No	No	No	No	No
Fukumura 2021	#16	LUNG-2-BM	Brain Metastasis	Yes	No	Yes	No	Yes	No	No	No	No	No	No
Fukumura 2021	#16	LUNG-2-EM	Extracranial Metastasis	Yes	No	Yes	No	Yes	No	No	No	No	No	No
Fukumura 2021	#16	LUNG-2-N	Normal Tissue	No	Yes	No	No	No	No	No	No	No	No	No
Fukumura 2021	#17	LUNG-3-BM	Brain Metastasis	Yes	No	Yes	No	Yes	No	No	No	No	No	No
Fukumura 2021	#17	LUNG-3-EM	Extracranial Metastasis	Yes	No	Yes	No	Yes	No	No	No	No	No	No
Fukumura 2021	#17	LUNG-3-N	Normal Tissue	No	Yes	No	No	No	No	No	No	No	No	No
Fukumura 2021	#18	LUNG-4-BM	Brain Metastasis	Yes	No	Yes	No	Yes	No	No	No	No	No	No
Fukumura 2021	#18	LUNG-4-EM	Extracranial Metastasis	Yes	No	Yes	No	Yes	No	No	No	No	No	No
Fukumura 2021	#18	LUNG-4-N	Normal Tissue	No	Yes	No	No	No	No	No	No	No	No	No
Fukumura 2021	#19	LUNG-5-BM	Brain Metastasis	Yes	No	Yes	No	Yes	No	No	No	No	No	No
Fukumura 2021	#19	LUNG-5-N	Normal Tissue	No	Yes	No	No	No	No	No	No	No	No	No
Fukumura 2021	#19	LUNG-5-P	Primary Lung Cancer	Yes	No	Yes	No	Yes	No	No	No	No	No	No
Fukumura 2021	#20	LUNG-6-BM	Brain Metastasis	Yes	No	No	No	No	No	No	No	No	No	No
Fukumura 2021	#20	LUNG-6-N	Normal Tissue	No	Yes	No	No	No	No	No	No	No	No	No
Fukumura 2021	#20	LUNG-6-P	Primary Lung Cancer	Yes	No	No	No	No	No	No	No	No	No	No
Fukumura 2021	#21	LUNG-8-BM	Brain Metastasis	Yes	No	Yes	No	Yes	No	No	No	No	No	No
Fukumura 2021	#21	LUNG-8-N	Normal Tissue	No	Yes	No	No	No	No	No	No	No	No	No
Fukumura 2021	#21	LUNG-8-P	Primary Lung Cancer	Yes	No	Yes	No	Yes	No	No	No	No	No	No
Fukumura 2021	#22	LUNG-9-BM	Brain Metastasis	Yes	No	Yes	No	Yes	No	No	No	No	No	No
Fukumura 2021	#22	LUNG-9-N	Normal Tissue	No	Yes	No	No	No	No	No	No	No	No	No
Fukumura 2021	#22	LUNG-9-P	Primary Lung Cancer	Yes	No	Yes	No	Yes	No	No	No	No	No	No
Fukumura 2021	#23	LUNG-10-BM	Brain Metastasis	Yes	No	Yes	No	Yes	No	No	No	No	No	No
Fukumura 2021	#23	LUNG-10-N	Normal Tissue	No	Yes	No	No	No	No	No	No	No	No	No
Fukumura 2021	#23	LUNG-10-P	Primary Lung Cancer	Yes	No	Yes	No	Yes	No	No	No	No	No	No
Fukumura 2021	#24	LUNG-11-BM1	Brain Metastasis	Yes	No	Yes	No	Yes	No	No	No	No	No	No
Fukumura 2021	#24	LUNG-11-BM2	Brain Metastasis	Yes	No	Yes	No	Yes	No	No	No	No	No	No
Fukumura 2021	#24	LUNG-11-N	Normal Tissue	No	Yes	No	No	No	No	No	No	No	No	No
Fukumura 2021	#24	LUNG-11-P	Primary Lung Cancer	Yes	No	Yes	No	Yes	No	No	No	No	No	No
Fukumura 2021	#25	LUNG-12-BM	Brain Metastasis	Yes	No	No	No	No	No	No	No	No	No	No
Fukumura 2021	#25	LUNG-12-N	Normal Tissue	No	Yes	No	No	No	No	No	No	No	No	No
Fukumura 2021	#25	LUNG-12-P	Primary Lung Cancer	Yes	No	No	No	No	No	No	No	No	No	No
Fukumura 2021	#26	LUNG-13-BM	Brain Metastasis	Yes	No	No	No	Yes	No	No	No	No	No	No
Fukumura 2021	#26	LUNG-13-N	Normal Tissue	No	Yes	No	No	No	No	No	No	No	No	No
Fukumura 2021	#26	LUNG-13-P	Primary Lung Cancer	Yes	No	No	No	Yes	No	No	No	No	No	No
Fukumura 2021	#27	LUNG-16-BM1	Brain Metastasis	Yes	No	No	No	Yes	No	No	No	No	No	No
Fukumura 2021	#27	LUNG-16-BM2	Brain Metastasis	Yes	No	No	No	Yes	No	No	No	No	No	No
Fukumura 2021	#27	LUNG-16-N	Normal Tissue	No	Yes	No	No	No	No	No	No	No	No	No
Fukumura 2021	#27	LUNG-16-P	Primary Lung Cancer	Yes	No	No	No	Yes	No	No	No	No	No	No
Fukumura 2021	#28	LUNG-17-BM	Brain Metastasis	Yes	No	Yes	No	Yes	No	No	No	No	No	No
Fukumura 2021	#28	LUNG-17-N	Normal Tissue	No	Yes	No	No	No	No	No	No	No	No	No
Fukumura 2021	#28	LUNG-17-P	Primary Lung Cancer	Yes	No	Yes	No	Yes	No	No	No	No	No	No
Kim 2020	P0006	Lung_T06	Primary Lung Cancer	No	No	No	Yes	No	No	No	No	No	No	No
Kim 2020	P0008	Lung_T08	Primary Lung Cancer	No	No	No	Yes	No	No	No	No	No	No	No
Kim 2020	P0009	Lung_T09	Primary Lung Cancer	No	No	No	Yes	No	No	No	No	No	No	No
Kim 2020	P0018	Lung_T18	Primary Lung Cancer	No	No	No	Yes	No	No	No	No	No	No	No
Kim 2020	P0019	Lung_T19	Primary Lung Cancer	No	No	No	Yes	No	No	No	No	No	No	No
Kim 2020	P0020	Lung_T20	Primary Lung Cancer	No	No	No	Yes	No	No	No	No	No	No	No
Kim 2020	P0025	Lung_T25	Primary Lung Cancer	No	No	No	Yes	No	No	No	No	No	No	No
Kim 2020	P0028	Lung_T28	Primary Lung Cancer	No	No	No	Yes	No	No	No	No	No	No	No
Kim 2020	P0030	Lung_T30	Primary Lung Cancer	No	No	No	Yes	No	No	No	No	No	No	No
Kim 2020	P0031	Lung_T31	Primary Lung Cancer	No	No	No	Yes	No	No	No	No	No	No	No
Kim 2020	P0034	Lung_T34	Primary Lung Cancer	No	No	No	Yes	No	No	No	No	No	No	No
Kim 2020	P1006	EBUS_06	Primary Lung Cancer	No	No	No	Yes	No	No	No	No	No	No	No
Kim 2020	P1028	EBUS_28	Primary Lung Cancer	No	No	No	Yes	No	No	No	No	No	No	No
Kim 2020	P1049	EBUS_49	Primary Lung Cancer	No	No	No	Yes	No	No	No	No	No	No	No
Kim 2020	P1058	BRONCHO_58	Primary Lung Cancer	No	No	No	Yes	No	No	No	No	No	No	No
Kim 2020	P3002	NS_02	Brain Metastasis	No	No	No	Yes	No	No	No	No	No	No	No
Kim 2020	P3003	NS_03	Brain Metastasis	No	No	No	Yes	No	No	No	No	No	No	No
Kim 2020	P3004	NS_04	Brain Metastasis	No	No	No	Yes	No	No	No	No	No	No	No
Kim 2020	P3006	NS_06	Brain Metastasis	No	No	No	Yes	No	No	No	No	No	No	No
Kim 2020	P3007	NS_07	Brain Metastasis	No	No	No	Yes	No	No	No	No	No	No	No
Kim 2020	P3012	NS_12	Brain Metastasis	No	No	No	Yes	No	No	No	No	No	No	No
Kim 2020	P3013	NS_13	Brain Metastasis	No	No	No	Yes	No	No	No	No	No	No	No
Kim 2020	P3016	NS_16	Brain Metastasis	No	No	No	Yes	No	No	No	No	No	No	No
Kim 2020	P3017	NS_17	Brain Metastasis	No	No	No	Yes	No	No	No	No	No	No	No
Kim 2020	P3019	NS_19	Brain Metastasis	No	No	No	Yes	No	No	No	No	No	No	No

## Sheet: Table S3-bdel_genes.conf_90
cytoband	15q15.2	10q11.23	12q12	3p14.3	12q21.31	18q21.1	2p11.2	2q37.3	3q22.1	22q12.1	6q24.3	21q22.11	9q33.3	11p15.4	16q24.3	3p22.2	2q32.1	12q24.33	8p23.1	1p36.33	10q26.3	19p13.3	7q22.1	16q24.2	3p21.31	16p13.3	9q34.3	16q22.2	2q11.2	1p36.21	6q12	17q25.1	15q11.1	6q27	6q21	2q37.1	10p12.31	1p36.22	2p16.1	2p23.1	10q26.3	5q32	5q22.1	20p13	9q34.11	10q11.22	18q23	6p21.1	3p21.31
q value	6.6636e-25	1.8159e-19	4.4932e-17	5.7055e-15	2.3429e-12	8.6584e-12	7.0805e-11	9.0631e-12	6.2637e-10	3.4345e-10	5.4716e-10	1.8163e-08	3.7848e-11	7.8416e-10	2.0211e-12	1.3751e-08	3.0212e-08	2.1072e-08	4.5622e-10	8.4022e-11	1.4058e-10	2.957e-06	2.0452e-06	1.7524e-10	5.5675e-08	6.9735e-14	1.8403e-13	7.5515e-07	2.0051e-06	2.2579e-09	9.7342e-06	3.0774e-07	4.1785e-10	5.2988e-06	5.2122e-06	7.5515e-07	7.0066e-05	3.5365e-09	9.1367e-05	6.0288e-05	4.8022e-09	4.8295e-06	2.1172e-05	0.0002067	1.1352e-11	9.7293e-07	0.00010648	0.00026296	6.5086e-07
residual q value	3.8842e-22	1.2807e-17	6.2059e-17	2.9905e-14	3.0897e-12	1.055e-11	7.0805e-11	4.1785e-10	7.2762e-10	3.3072e-09	3.5365e-09	3.1774e-08	5.5675e-08	1.0011e-07	1.3677e-07	2.1199e-07	3.0774e-07	3.4937e-07	4.7098e-07	5.4615e-07	7.5146e-07	3.0471e-06	4.0542e-06	4.0542e-06	4.5525e-06	5.2988e-06	6.1318e-06	6.5885e-06	1.2291e-05	1.4886e-05	1.772e-05	1.8453e-05	2.1108e-05	3.884e-05	6.0288e-05	6.5969e-05	7.8983e-05	8.2117e-05	0.00010227	0.00011843	0.00015047	0.00017768	0.0002067	0.0002067	0.00021982	0.00021982	0.00030132	0.00035473	0.0003659
wide peak boundaries	chr15:42856308-43016936	chr10:49812807-50227443	chr12:40495505-41304158	chr3:57302020-57550021	chr12:80326257-81106419	chr18:43843715-44392643	chr2:84670777-85049039	chr2:241818380-241895275	chr3:129989113-130281358	chr22:28292290-29145573	chr6:146757303-147525666	chr21:33659498-33785160	chr9:127177430-127245034	chr11:8285160-8719319	chr16:88781837-88870709	chr3:36780198-37038357	chr2:185803760-187351435	chr12:132905552-133195400	chr8:7320478-7680652	chr1:884714-934858	chr10:134594103-134779421	chr19:1-5623656	chr7:100491865-100663664	chr16:87960804-88643280	chr3:44155705-44489326	chr16:846361-1035448	chr9:138684130-139324919	chr16:71910695-72090534	chr2:97216169-97380862	chr1:15529128-15765208	chr6:64423371-68608556	chr17:73551656-73627929	chr15:1-20876691	chr6:168479811-171115067	chr6:109797128-110012637	chr2:234681407-234774521	chr10:18940307-20845207	chr1:11810594-11879526	chr2:54894990-55404985	chr2:31116197-31561658	chr10:135233233-135340897	chr5:149375845-149504060	chr5:109202796-110074818	chr20:1145672-1294321	chr9:132897653-133327521	chr10:46158990-46321360	chr18:77658790-77803795	chr6:41997921-42150140	chr3:46786134-47324453
genes in wide peak	STARD9	hsa-mir-4294	LRRK2	ASB14	MYF6	ST8SIA5	DNAH6	C2orf54	COL6A5	hsa-mir-3199-2	RAB32	URB1	GPR144	RPL27A	MIR4722	EPM2AIP1	FSIP2	FBRSL1	DEFB104A	PLEKHN1	TTC40	hsa-mir-7-3	MUC12	BANP	C3orf23	GNG13	SNAPC4	DHODH	KANSL3	EFHD2	EYS	MYO15B	HERC2P3	PDCD2	ZBTB24	HJURP	PLXDC2	MTHFR	RTN4	EHD3	SPRN	CSF1R	hsa-mir-548f-3	SNPH	NCS1	FAM21C	TXNL4A	GUCA1A	MYL3
		WDFY4		DNAH12	OTOGL	LOXHD1				CHEK2	ADGB	MRAP		TRIM66		TRANK1		LOC100507055	DEFB105A	C1orf170	NKX6-2	hsa-mir-637		ZNF469	C3orf77	LMF1	LHX3	IST1	FER1L5	FHAD1	MCART3P		CHEK2P2	PSMB1	AKD1		ARL5B		EML6	GALNT14	LOC619207	HMGXB3	TMEM232	SDCBP2			PQLC1	TAF8	PTH1R
		LRRC18		PDE12	PTPRQ	RNF165				TTC28	LOC729176	C21orf119		STK33					DEFB106A	KLHL17		hsa-mir-4321		ZFPM1		PRR25	UBAC1	PKD1L3					GOLGA6L6	TBP			MIR4675			CAPN14			LOC100289673	TMEM74B			HSBP1L1	C6orf132	NBEAL2
		MIR4294								TTC28-AS1		SNORA80		SNORA3					DEFB107A			hsa-mir-1909					SDCCAG3						GOLGA8C	TCTE3										C20orf202					SETD2
										MIR3199-2				SNORA45					FAM90A13			hsa-mir-3187					PMPCA							THBS2										RAD21L1					KIF9
										MIR3199-1									FAM90A7			hsa-mir-1302-11					GPSM1							DLL1															CCDC12
																			FAM90A8			AES					DKFZP434A062							PHF10															FLJ39534
																			FAM90A18			AMH					CARD9							C6orf70															PRSS42
																			FAM90A9			ATP5D					C9orf69							SMOC2															NRADDP
																			FAM90A10			AZU1					NACC2							C6orf208
																			DEFB107B			HCN2					CAMSAP1							FAM120B
																			DEFB104B			BSG					QSOX2							LOC154449
226																			DEFB106B			CDC34					DNLZ							DACT2
																			DEFB105B			CIRBP												WDR27
																			FAM90A14			CNN2												C6orf120
																			FAM90A19			CSNK1G2												LINC00242
																						DAPK3												MIR4644
																						CFD
																						ARID3A
																						EEF2
																						EFNA2
																						ELANE
																						GAMT
																						GNA11
																						GNA15
																						GNG7
																						MKNK2
																						GPX4
																						GZMM
																						MATK
																						GADD45B
																						NFIC
																						OAZ1
																						PALM
																						POLR2E
																						POLRMT
																						MAP2K2
																						PRTN3
																						PTBP1
																						PTPRS
																						RPS15
																						SGTA
																						SH3GL1
																						STK11
																						TBXA2R
																						TCF3
																						THOP1
																						TLE2
																						MADCAM1
																						SF3A2
																						PPAP2C
																						S1PR4
																						AP3D1
																						APBA3
																						SAFB2
																						MED16
																						CHAF1A
																						EBI3
																						PLIN3
																						FSTL3
																						APC2
																						ABCA7
																						HMG20B
																						SEMA6B
																						UQCR11
																						SBNO2
																						KDM4B
																						ZFR2
																						PIP5K1C
																						HMHA1
																						SHC2
																						TIMM13
																						DAZAP1
																						SNORD37
																						FGF22
																						TJP3
																						ITGB1BP3
																						UHRF1
																						SLC39A3
																						THEG
																						ZBTB7A
																						FZR1
																						SIRT6
																						PIAS4
																						LSM7
																						MBD3
																						MIER2
																						PCSK4
																						C19orf24
																						PLEKHJ1
																						FEM1A
																						STAP2
																						BTBD2
																						RNF126
																						CCDC94
																						C19orf10
																						NCLN
																						SPPL2B
																						SHD
																						WDR18
																						REXO1
																						ZNF77
																						C19orf29
																						CELF5
																						FSD1
																						TLE6
																						LPPR3
																						ZNF556
																						UBXN6
																						OR4F17
																						FAM108A1
																						DOHH
																						KLF16
																						DOT1L
																						KISS1R
																						CREB3L3
																						HDGFRP2
																						LMNB2
																						RAX2
																						MUM1
																						MPND
																						ATCAY
																						MIDN
																						DPP9
																						R3HDM4
																						C19orf6
																						TPGS1
																						REEP6
																						IZUMO4
																						SCAMP4
																						ADAT3
																						ZNF554
																						GRIN3B
																						MRPL54
																						LRG1
																						TMIGD2
																						TNFAIP8L1
																						ZNF57
																						JSRP1
																						MOB3A
																						MFSD12
																						GIPC3
																						C19orf21
																						PLK5
																						C2CD4C
																						TICAM1
																						CIRBP-AS1
																						ZNRF4
																						C19orf25
																						ATP8B3
																						DIRAS1
																						ZNF555
																						ANKRD24
																						C19orf26
																						CSNK1G2-AS1
																						PLAC2
																						C19orf77
																						MIR7-3HG
																						ODF3L2
																						ADAMTSL5
																						TMPRSS9
																						NDUFS7
																						C19orf35
																						WASH5P
																						ONECUT3
																						MEX3D
																						FLJ45445
																						PRSS57
																						C19orf29-AS1
																						MIR7-3
																						PLIN5
																						FAM138F
																						LINGO3
																						ARRDC5
																						FAM138A
																						MIR637
																						PLIN4
																						C19orf71
																						LOC100131094
																						LOC100288123
																						MIR1909
																						MIR1227
																						MIR3187
																						MIR4321
																						MIR4747
																						MIR4746
																						MIR4745
[truncated: 176 more columns]

## Sheet: Table S4-bamp_genes.conf_90
cytoband	8q24.3	7p22.3	1p36.33	9q34.3	1q21.3	17q25.3	5p15.33	16p13.3	2q37.3	20q13.33	11q13.3	11q22.2	1q42.13	11p15.5	14q32.33
q value	1.388e-05	1.8107e-05	0.00067766	0.00099463	0.0011804	0.001287	0.0019055	0.0051415	0.027423	0.027423	0.062921	0.12693	0.13357	0.22523	0.23661
residual q value	1.388e-05	1.8107e-05	0.00067766	0.00099463	0.0011804	0.001287	0.0019055	0.0051415	0.027423	0.027423	0.062921	0.12693	0.13357	0.22523	0.23661
wide peak boundaries	chr8:145578386-145677561	chr7:299448-557278	chr1:914012-1116045	chr9:139128221-141213431	chr1:149676071-156894052	chr17:79783920-79865530	chr5:1-311768	chr16:1-1021036	chr2:242623883-243199373	chr20:61960938-63025520	chr11:64064100-70742854	chr11:93455078-107313663	chr1:225510117-249250621	chr11:1-1974259	chr14:105935408-105958739
genes in wide peak	hsa-mir-1234	PDGFA	hsa-mir-429	hsa-mir-602	hsa-mir-9-1	ARHGDIA	SDHA	hsa-mir-662	DTYMK	hsa-mir-647	hsa-mir-548k	hsa-mir-1260b	hsa-mir-3124	hsa-mir-4298	CRIP1
	hsa-mir-939	FAM20C	ISG15	hsa-mir-4292	hsa-mir-555	P4HB	PDCD6	hsa-mir-3176	PDCD1	CHRNA4	hsa-mir-3164	hsa-mir-548l	hsa-mir-3123	hsa-mir-210	CRIP2
	TONSL	LOC442497	C1orf159	hsa-mir-126	hsa-mir-92b	PCYT2	AHRR	ARHGDIG	GAL3ST2	EEF1A2	hsa-mir-3163	hsa-mir-1304	hsa-mir-1537	AP2A2	MTA1
	FBXL6	LOC100288524	HES4	ABCA2	hsa-mir-4258	ALYREF	CCDC127	HBA1	ING5	NPBWR2	hsa-mir-612	BIRC2	hsa-mir-1182	CD151	C14orf80
	CPSF1		C1orf170	C8G	hsa-mir-190b	ANAPC11	PLEKHG4B	HBA2	NEU4	KCNQ2	hsa-mir-194-2	BIRC3	ACTA1	CTSD
	CYHR1		LOC254099	CACNA1B	hsa-mir-554	PPP1R27	LRRC14B	HBM	CXXC11	MYT1	hsa-mir-1237	CASP1	ACTN2	DRD4
	VPS28		TTLL10	ENTPD2	hsa-mir-4257	NPB		HBQ1	D2HGDH	OPRL1	ACTN3	CASP4	PARP1	DUSP8
	SLC39A4		AGRN	FUT7	ADAR	FAM195B		HBZ	LOC728323	PTK6	ADRBK1	CASP5	ADSS	HRAS
	GPR172A		RNF223	GRIN1	ARNT			MPG		SRMS	ALDH3B1	FUT4	AGT	IRF7
	ADCK5		MIR200A	NOTCH1	BGLAP			NME4		TCEA2	ALDH3B2	GRIA4	ARF1	LSP1
	C8ORFK29		MIR200B	PTGDS	CHRNB2			SOLH		TPD52L2	ARL2	GUCY1A2	CHML	MUC2
	MIR939		MIR429	SNAPC4	CKS1B			NPRL3		TNFRSF6B	BBS1	MMP1	LYST	MUC6
	MIR1234			TRAF2	CLK2			AXIN1		ARFRP1	CCND1	MMP3	CHRM3	POLR2L
				SSNA1	CRABP2			RGS11		RGS19	C11orf2	MMP7	EPHX1	PSMD13
				EDF1	CTSK			RHBDL1		PRPF6	MRPL49	MMP8	FH	RNH1
				CLIC3	CTSS			PIGQ		GMEB2	ZNHIT2	MMP10	GALNT2	MRPL23
				SEC16A	ECM1			RAB11FIP3		STMN3	CAPN1	MMP12	GNG4	RPLP2
				TUBB4B	EFNA1			MSLN		RTEL1	CFL1	MMP13	GUK1	SCT
				AGPAT2	EFNA3			STUB1		SOX18	CHKA	MRE11A	H3F3A	TALDO1
				SDCCAG3	EFNA4			MRPL28		LIME1	CPT1A	PGR	HNRNPU	TSPAN4
				NOXA1	ENSA			DECR2		UCKL1	CST6	TRPC6	ITPKB	TNNI2
				MAN1B1	FCGR1A			POLR3K		PCMTD2	CTSW	JRKL	KCNK1	TNNT3
				PMPCA	FDPS			GNG13		SLC2A4RG	CTTN	MTMR2	LBR	RASSF7
				COBRA1	FLG			LUC7L		ZNF512B	ESRRA	MMP20	LGALS8	IFITM1
				NELF	GBA			RAB40C		COL20A1	FAU	MED17	MTR	BRSK2
				GPSM1	GBAP1			TMEM8A		C20orf195	FGF3	CEP57	NID1	IFITM3
				DKFZP434A062	HDGF			CHTF18		PPDPF	FGF4	YAP1	PSEN2	DEAF1
				NDOR1	IL6R			RHBDF1		DNAJC5	GSTP1	GPR83	RAB4A	IFITM2
				PHPT1	ILF2			NARFL		ZGPAT	SLC29A2	SRSF8	RGS7	PKP3
				ANAPC2	INSRR			LINC00235		PRIC285	IGHMBP2	ENDOD1	RYR2	SIRT3
				DPP7	IVL			PDIA2		ZBTB46	LRP5	PANX1	SRP9	BET1L
				EGFL7	KCNN3			LMF1		SAMD10	LTBP3	C11orf54	TARBP1	CEND1
				FBXW5	LMNA			FAM173A		ABHD16B	MEN1	CWC15	TBCE	CDHR5
				C9orf167	LOR			METRN		LINC00266-1	MAP3K11	CNTN5	LEFTY2	TOLLIP
				EXD3	MCL1			SNRNP25		C20orf201	NDUFV1	ANKRD49	GPR137B	PIDD
				C9orf86	SMCP			ITFG3		LINC00176	NDUFS8	KDM4D	TSNAX	PNPLA2
				INPP5E	MEF2D			WDR24		MIR647	OVOL1	KIAA1377	WNT9A	PHRF1
				NPDC1	MTX1			HAGHL		UCKL1-AS1	PC	CARD18	ZNF124	SIGIRR
				CARD9	MUC1			C16orf13		MIR941-1	PPP1CA	AASDHPPT	HIST3H3	RIC8A
				MRPL41	NPR1			FAM195A		MIR941-4	PPP2R5B	MMP27	GNPAT	EPS8L2
				EHMT1	NTRK1			RHOT2		MIR941-2	PTPRCAP	TAF1D	CDC42BPA	CHID1
				KIAA1984	PI4KB			RPUSD1		MIR941-3	PYGM	DYNC2H1	KMO	SLC25A22
				SNHG7	PKLR			WFIKKN1		MIR1914	MAP4K2	CCDC82	EXO1	ATHL1
				TMEM141	PRCC			CCDC78		LOC100505815	RAD9A	PDGFD	GGPS1	PTDSS2
				C9orf37	PSMB4			C16orf11		RTEL1-TNFRSF6B	RBM4	TMEM133	TMEM63A	MOB2
				SAPCD2	PSMD4			FBXL16			RELA	DCUN1D5	TOMM20	SYT8
				UAP1L1	RAB13			WDR90			DPF2	KIAA1826	URB2	ODF3
				ARRDC1	RFX5			NHLRC4			RPS6KB2	MAML2	CEP170	LRRC56
				WDR85	RIT1			JMJD8			SIPA1	C11orf70	AKT3	LOC143666
				TMEM203	RORC			PRR25			SPTBN2	KIAA1731	ZNF238	SCGB1C1
				ZMYND19	RPS27			MSLNL			TM7SF2	CARD16	LEFTY1	NLRP6
				LCN8	S100A1			MIR662			SF1	TMEM123	SPHAR	NS3BP
				FAM69B	S100A2			LOC100134368			ZFPL1	FAM76B	CAPN9	LOC255512
				SLC34A3	S100A3			DDX11L10			FOSL1	SESN3	SDCCAG8	C11orf35
				C9orf163	S100A4			MIR3176			PPFIA1	PIWIL4	COG2	EFCAB4A
				MAMDC4	S100A5						CTSF	ARHGAP42	RBM34	TMEM80
				LCN6	S100A6						FADD	KBTBD3	ABCB10	ANO9
				QSOX2	S100A7						BANF1	CWF19L2	OPN3	LOC338651
				LCN12	S100A8						RPS6KA4	AMOTL1	TRIM58	B4GALNT4
				C9orf142	S100A9						AIP	ANGPTL5	AHCTF1	PDDC1
				TPRN	S100A10						SART1	HEPHL1	OR1C1	KRTAP5-1
				PNPLA7	S100A11						FIBP	VSTM5	OR2M4	KRTAP5-3
				C9orf169	S100A12						NRXN2	FOLR4	OR2L2	KRTAP5-4
				ENTPD8	S100A13						PITPNM1	KDM4DL	OR2L1P	IFITM5
				LCN15	SHC1						RIN1	DDI1	OR2T1	FAM99A
				C9orf172	SPRR1A						MTL5	CARD17	TAF5L	IFITM10
				LRRC26	SPRR1B						FGF19	LOC643037	DISC2	MIR210
				LCNL1	SPRR2A						CCS	LOC643733	DISC1	KRTAP5-5
				C9orf139	SPRR2B						RCE1	SNORA8	PYCR2	KRTAP5-2
				FAM166A	SPRR2C						NAALADL1	SNORA1	PPPDE1	KRTAP5-6
				MIR126	SPRR2D						DPP3	SNORA18	SCCPDH	SNORA52
				LCN10	SPRR2E						KCNK7	SNORA40	TRIM17	LOC653486
				C9orf173	SPRR2F						RASGRP2	SNORA25	ARID4B	MUC5B
				NRARP	SPRR2G						CDK2AP2	SNORA32	EGLN1	FAM99B
				FLJ40292	SPRR3						TCIRG1	SNORD5	KIAA1383	LOC100133161
				TUBBP5	SSR2						RBM14	SNORD6	KIF26B	MIR4298
				RNF224	VPS72						CDC42EP2	LOC100288077	HEATR1	MIR210HG
				SNORA17	THBS3						KAT5	MIR1304	ZNF692
				SNORA43	TCHH						SSSCA1	MIR1260B	ENAH
				MIR602	TPM3						DRAP1	MIR3920	NUP133
				RNF208	CCT3						YIF1A	CASP12	ERO1LB
				DNLZ	TUFT1						EHD1	MIR4693	FMN2
				LOC100128593	DAP3						SF3B2		ADCK3
				LOC100129722	HIST2H2AA3						CCDC85B		ZNF695
				LOC100131193	HIST2H2AC						B3GNT1		GJC2
				FAM157B	HIST2H2BE						SHANK2		SIPA1L2
				LOC100289341	HIST2H4A						KDM2A		ZP4
				MIR4292	PIP5K1A						ATG2A		RHOU
				MIR3621	ANXA9						CLCF1		TFB2M
				MIR4673	ADAM15						FAM89B		GREM2
				MIR4674	SELENBP1						POLA2		ACBD3
				MIR4479	SH2D2A						PRDX5		SMYD3
					PRPF3						BRMS1		ARV1
					ARHGEF2						C11orf20		JMJD4
					SLC25A44						MYEOV		C1orf35
					SETDB1						SAC3D1		TTC13
					UBAP2L						SNX15		PGBD5
					SV2A						RHOD		ZNF669
					DENND4B						EFEMP2		ZNF672
					SCAMP3						KCNK4		PCNXL2
					SF3B4						GAL		SH3BP5L
					HAX1						SUV420H1		OR2G3
					C1orf61						CABP2		OR2G2
					SEMA6C						TRMT112		OR2C3
					PMVK						C11orf24		TRIM11
					FAM189B						SSH3		MIXL1
					NES						ANO1		C1orf124
					JTB						CCDC87		OBSCN
					MTMR11						PPP6R3		NTPCR
					MLLT11						CDC42BPG		EFCAB2
					SLC27A3						PACS1		KIAA1804
					TDRKH						SLC22A11		ZNF496
					CELF3						CABP4		C1orf198
					PMF1						CD248		WNT3A
					VPS45						CORO1B		HIST3H2A
					KIAA0907						SCYL1		ZNF670
					POGZ						CARNS1		NLRP3
					SYT11						POLD4		FAM36A
					RPRD2						KLC2		SNAP47
					SMG5						MRPL11		C1orf96
					SNAPIN						LRFN4		OR2M5
					RUSC1						C11orf80		OR2M3
					CA14						TMEM134		OR2T12
					C1orf43						MUS81		OR14C36
					CHTOP						UNC93B1		OR2T34
					LCE2B						RAB1B		OR2T10
					SLC39A1						C11orf68		OR2T4
					LAMTOR2						RBM4B		OR2T11
					TMOD4						FRMD8		DNAH14
					CERS2						RNASEH2C		OR2B11
					CRNN						EIF1AD		WDR64
					BOLA1						SYVN1		C1orf131
					ZBTB7B						GAL3ST3		EDARADD
					RRNAD1						DKFZp761E198		MRPL55
					APH1A						SYT12		HIST3H2BB
					PLEKHO1						ACY3		SLC35F3
					OAZ3						CDCA5		B3GALNT2
					DPM3						BATF2		C1orf150
					MRPS21						SLC22A12		LOC148824
					ADAMTSL4						MRGPRD		LOC149134
					CRCT1						MRGPRF		EXOC8
					GON4L						CATSPER1		RNF187
					GPATCH4						GPHA2		C1orf55
					C1orf56						MRPL21		CNST
					MSTO1						TPCN2		PLD5
					GOLPH3L						ORAOV1		C1orf100
					YY1AP1						TIGD3		IBA57
					UBE2Q1						PELI3		OR2T6
					FAM63A						LOC254100		LOC255654
					ASH1L						EHBP1L1		C1orf101
					LENEP						SNX32		PGBD2
					SLC50A1						TSGA10IP		OR2L13
					CDC42SE1						CNIH2		OR14A16
					UBQLN4						ZDHHC24		HNRNPU-AS1
					OTUD7B						C11orf86		LIN9
					RAB25						NUDT8		VN1R5
					PGLYRP4						TMEM151A		ZNF678
					RHBG						NPAS4		PRSS38
					ATP8B2						C11orf85		LOC339529
					PBXIP1						SLC25A45		LOC339535
					S100A14						NEAT1		OR6F1
					GATAD2B						CCDC88B		OR2W3
					CGN						ANKRD13D		OR2T8
					ZNF687						TBX10		OR2T3
					HCN3						TBC1D10C		OR2T29
					PRUNE						MALAT1		IRF2BP2
					HAPLN2						SPDYC		C1orf95
					BCAN						GPR152		FAM89A
					SEMA4A						DOC2GP		C1orf31
					MRPL9						PCNXL3		C1orf229
					INTS3						MIR192		OR2M1P
					SCNM1						MIR194-2		OR11L1
					MRPL24						SLC22A20		OR2L8
					TNFAIP8L2						FAM86C2P		OR2AK2
					C1orf54						MIR612		OR2L3
					PAQR6						LOC100130348		OR2M2
					TRIM46						LOC100130987		OR2T33
					TARS2						MIR1237		OR2M7
					FLAD1						MIR548K		OR2G6
					SNX27						MIR3664		ZNF847P
					ANP32E						RBM14-RBM4		OR2T2
					ISG20L2						ARL2-SNX15		OR2T5
					HORMAD1						MIR4489		OR14I1
					TMEM79						MIR4690		OR2T27
					LCE3D						MIR4691		OR2T35
					AQP10								TRIM67
					PYGO2								MAP1LC3C
					NUP210L								H3F3AP4
					MEX3A								OR2W5
					C1orf85								OR13G1
					PGLYRP3								DUSP5P
					THEM4								SNRPD2P2
					GABPB2								RPS7P5
					TCHHL1								LOC646627
					RPTN								SNORA14B
					TDRD10								LOC731275
					SHE								LOC100130093
					HIST2H3C								LOC100130331
					DCST2								LOC100287814
					C1orf182								LGALS8-AS1
					IQGAP3								MIR1182
					APOA1BP								MIR1537
					S100A16								LINC00184
					CREB3L4								TSNAX-DISC1
					C1orf51								MIR3123
					LELP1								MIR3124
					DCST1								MIR3620
					BNIPL								MIR3916
					LRRC71								LOC100506795
					SPRR4								LOC100506810
					TTC24								ZNF670-ZNF695
					LCE4A								MIR4753
					KRTCAP2								MIR4666A
					CRTC2								MIR4677
					LCE5A								MIR4671
					RIIAD1								MIR4427
					THEM5
					RUSC1-AS1
					HIST2H2AB
					HIST2H3A
					HIST2H2BC
					S100A7A
					LINGO4
					RXFP4
					LCE1A
					LCE1B
					LCE1C
					LCE1D
					LCE1E
					LCE1F
					LCE2A
					LCE2C
					LCE2D
					LCE3A
					LCE3B
					LCE3C
					LCE3E
					PEAR1
					LYSMD1
					HRNR
					FLG2
					C1orf189
					VHLL
					MIR9-1
					HIST2H2BF
					KPRP
					LCE6A
					HIST2H4B
					PRR9
					LOC645676
					POU5F1P4
					S100A7L2
					HIST2H3D
					SCARNA4
					SNORA42
					MIR554
					MIR555
					MIR92B
					HIST2H2AA4
					MIR190B
					C1orf68
					MSTO2P
					LOC100132111
					C2CD4D
					MIR4257
					MIR4258
					LOC100505666
					PMF1-BGLAP
					TNFAIP8L2-SCNM1

## Sheet: Table S5. Proteomics Processed 
Table S5. Proteomic analysis of LC-BrMs and paired primary lung cancer (processed data).
NAME	IGLV4-69	IGLV8-61	IGLV4-60	IGLV7-46	IGLV2-18	IGLV3-10	IGLV3-9	IGKV2-28	IGHV3-64	IGHV4-4	IGKV2D-29	IGKV1-27	IGLV5-45	IGHV4-30-2	IGKV3D-15	IGKV2-40	IGKV3D-11	IGHV1-45	IGHV3-49	IGKV6D-21	IGKJ1	IGLV1-36	IGHV6-1	IGHV3-15	IGHV2-26	IGHV3-73	IGHV3-74	IGHV3-43	IGLV9-49	IGHV3-72	GATD3B	IGKV1D-13	PIGBOS1	IGHV1-69D	IGKV6-21	IGKV3D-20	IGHV1-3	IGHV1-18	IGHV1-24	IGHV4-28	IGHV3-35	IGHV3-38	IGHV5-51	IGHV2-70D	IGKV3D-7	IGKV1-8	IGKV2-24	IGHV3-64D	IGHV5-10-1
DHP11B	0.391975	4.07396	0.131519	1.54189	0.26517	0.661992	0.505939	1.82445	0.200168	0.431886	0.211093	0.600577	0.283844	0.317937	0.216518	0.072062	7.30502	0.0675763	1.40667	1.2408	0.421165	0.207059	1.30735	9.59226	0.21901	13.5489	4.53917	0.186622	0.2196	1.0745	15.4826	0.301225	0.833979	0.0727082	0.243693	2.10881	0.11751	0.0622032	0.0481547	1.23975	0.926527	0.446307	0.802437	0.44683	8.62536	0.109082	0.842092	1.82486	1.1464
DHP15B	1.54227	6.93725	0.198341	3.94373	1.65362	4.17962	1.12972	15.5531	1.41967	0.231109	0.330109	1.93742	0.605407	0.779134	2.79408	0.129933	37.6375	0.147392	7.27802	1.81421	1.04775	1.16783	6.18207	27.5941	1.09149	0.672792	30.1042	0.887025	0.884475	4.30648	7.27318	0.443857	0.755085	0.134175	0.553471	6.16272	0.26809	0.449993	0.0768489	5.90013	6.05454	1.66926	3.67728	1.67598	60.1946	0.245023	4.25933	8.77109	11.4962
DHP23B	1.47806	4.10617	0.277391	5.17457	1.34508	5.40175	0.426935	15.2166	0.904546	0.962154	0.261598	2.29859	0.786896	0.391938	2.60698	0.321267	36.8274	0.23617	14.2734	2.05467	2.06677	1.76435	5.21241	35.5504	0.649025	13.5941	24.5612	0.65241	0.662782	6.94346	14.0334	0.369706	0.523005	0.299034	0.233831	9.14063	0.140271	0.220234	0.0815021	3.68599	4.41232	3.18525	3.82892	0.452506	48.6511	0.239363	4.23769	9.3102	9.42831
DHP24B	2.17753	9.18972	0.182617	9.99724	2.29734	8.12093	0.749537	23.3472	2.74307	1.20365	0.627149	21.3522	1.65144	1.12737	7.1567	0.851511	371.7	0.900239	13.3793	0.348053	1.34984	1.81026	13.3067	105.723	1.77082	1.7111	91.1243	2.13781	2.87532	27.6519	8.77525	0.318954	1.1037	0.213924	1.20158	16.1099	0.36617	0.624995	0.549954	8.81228	8.29268	3.64358	6.39576	4.47297	148.4	0.382506	8.8911	12.897	2.10036
DHP11L	1.49283	10.7219	0.178321	5.91369	1.67136	2.63716	0.484407	12.3216	0.612724	0.304977	0.283355	3.47691	1.11411	0.973231	2.02107	0.33598	30.9342	0.184685	7.98714	0.447407	0.596286	1.27962	6.85254	40.6107	1.04394	1.13715	14.5521	0.459843	1.27086	3.39314	6.3377	0.689622	0.554252	0.259876	0.385079	5.85017	0.256689	0.555254	0.060609	5.40086	3.6213	2.28731	3.7433	2.7633	66.0285	0.115289	2.99346	7.25738	5.69868
DHP15L	1.30099	5.24118	0.178827	3.78878	1.21574	7.34867	0.7499	10.7699	1.00841	0.333821	0.30968	1.55705	0.712543	1.0955	1.82085	0.242971	37.34	0.124257	7.60721	1.725	0.827141	1.07027	5.39896	39.6688	1.7085	0.526951	21.7962	0.834799	0.960738	3.84575	10.9913	0.654629	0.455845	0.206326	0.379781	4.56401	0.260571	0.826071	0.09516	5.22455	3.52904	2.73367	4.53394	3.00399	47.1226	0.107876	2.25296	8.88625	18.3736
DHP23L	0.608508	1.66827	0.270945	2.06421	0.713735	2.00071	0.315981	7.34107	0.602343	0.503304	0.318705	1.07388	0.572764	1.19478	0.91669	0.14742	16.2605	0.106339	13.4783	3.7405	0.424726	0.412739	2.69217	26.5931	0.368969	13.2611	15.8898	0.845918	0.868719	2.12133	4.10092	0.38768	0.554537	0.258921	0.824974	2.64185	0.463179	0.255307	0.111339	2.0713	3.28843	1.31292	6.10196	0.285898	26.4646	0.158138	18.1457	4.72844	5.01294
DHP24L	1.37099	10.4987	0.0950779	9.09351	1.31978	6.24312	1.0043	15.8795	1.88475	1.30918	0.573371	2.81773	1.52361	2.53188	3.22102	0.866208	57.1837	0.511122	12.4474	0.326693	1.13161	1.07001	14.8074	48.5727	3.97695	3.07887	35.2289	2.70936	2.0142	10.7387	3.50247	0.23685	0.60844	0.274235	0.669197	10.2905	0.771882	0.844348	0.495807	9.82702	7.15622	2.72762	6.05618	4.19514	135.447	0.146462	6.06148	8.33613	1.96926
[truncated: 5,000 more columns]

## Sheet: Table S6. Meta_Processed
Table S6. Metabolite analysis of LC-BrMs and paired primary lung cancer (processed data).
Sample	Label	HMDB00191	HMDB0000641	HMDB0000158	HMDB0000687	HMDB0000182	HMDB0000167	HMDB0000148	HMDB0000187	HMDB0000161	HMDB0002092	HMDB0000904	HMDB0000192	HMDB0000168	HMDB00072	HMDB00744	HMDB0000517	HMDB0000214	HMDB0000868	HMDB0001520	HMDB0001022	HMDB0001206	HMDB0000224	HMDB0000538	HMDB0001201	HMDB0001409	HMDB0001227	HMDB0000288	HMDB0000175	HMDB0001202	HMDB0000045	HMDB0000290	HMDB0000058	HMDB0000133	HMDB0000034	HMDB0000195	HMDB0001341	HMDB0000300	HMDB00902	HMDB0000779	HMDB0000094	HMDB00254	HMDB0000208	HMDB0000190	HMDB0000052	HMDB0000134	HMDB0000193	HMDB0000243	HMDB0003345
DHP11L	Primary Lung Cancer	17.8453	16.8912	15.6103	15.8699	15.4887	15.1405	18.7361	15.8358	15.3812	9.47398	10.6509	12.6245	14.0838	9.81634	13.5334	15.7529	11.9065	12.8236	8.52778	4.15183	9.66573	17.9168	11.7498	10.606	8.36877	4.15183	4.15183	9.98878	7.87887	8.76917	10.8173	6.47725	11.787	7.34903	14.9184	6.47376	17.261	4.15183	8.2275	14.9072	10.1248	11.0158	15.2313	12.9578	10.9424	11.6307	9.17843	17.5626
DHP15L	Primary Lung Cancer	17.0484	16.3379	15.5324	15.9959	15.2755	15.2478	18.2405	17.0136	15.2396	5.08024	13.5002	13.2792	16.3466	8.80665	13.1743	16.1171	13.624	11.5454	5.08024	5.08024	5.08024	18.3008	11.3664	11.8227	5.08024	5.08024	5.08024	10.8068	8.55085	10.0282	11.9726	7.40217	10.8434	8.34847	13.4401	10.9595	17.6876	5.08024	8.20225	12.0059	11.3357	11.3774	16.239	12.6205	11.6173	5.08024	9.83698	15.6264
DHP23L	Primary Lung Cancer	17.7488	17.8625	15.9312	16.2349	15.1898	15.3471	19.7998	15.7988	15.4834	11.6715	10.717	13.5918	14.9017	12.0001	14.6036	16.2235	11.8994	13.0731	9.40806	5.32592	10.5932	19.0653	13.1012	11.5311	9.43324	5.32592	11.6862	13.4797	8.73779	13.6483	13.3729	7.64785	13.3605	8.88436	16.4858	10.6161	17.6237	10.7916	7.74775	16.1647	11.4078	12.4131	16.7117	13.0483	11.9184	13.3441	9.98068	14.1811
DHP24L	Primary Lung Cancer	15.501	17.5124	14.514	15.4147	14.2239	14.3269	18.0201	12.5123	13.9917	12.0742	8.46223	11.0641	12.8578	12.4136	12.8976	15.2142	11.8854	10.81	8.76021	4.00089	9.93339	17.6014	10.9847	10.8901	8.66941	4.00089	11.1782	11.9503	8.20664	12.2533	12.6673	6.8305	11.0925	8.60556	15.2926	6.32281	13.3941	4.00089	7.00833	16.4888	12.4333	11.1531	16.3281	9.39571	10.6931	14.2116	9.13858	16.1753
DHP11B	Brain Metastasis	19.2568	18.8926	13.6418	13.9142	13.43	13.4577	19.6588	12.6195	13.812	13.0525	10.0354	12.0811	11.0512	13.3345	14.5977	15.3762	12.2016	12.8012	5.49715	14.1715	11.3562	17.1961	11.2402	12.4384	9.88104	11.0871	12.1167	14.0229	9.44749	14.3787	13.0297	8.11818	12.876	10.0018	16.7712	11.2667	13.1268	11.2045	5.49715	17.5873	12.3206	12.1984	16.922	10.0859	12.2069	15.4111	10.5053	15.9356
DHP15B	Brain Metastasis	15.6014	16.0559	14.0615	14.2847	13.6957	13.8826	16.4604	15.4869	13.497	8.0677	13.0257	11.7159	14.0497	8.38063	12.5062	15.1842	12.1324	12.0314	4.66665	4.66665	10.2462	15.2519	10.1327	11.2194	8.94387	4.66665	9.20851	10.7857	7.95466	10.5509	12.0525	7.18559	9.62755	7.90495	13.7276	8.95211	15.3283	10.2432	4.66665	13.2841	10.7623	4.66665	14.0773	10.9765	10.9689	8.464	8.58023	15.3804
DHP23B	Brain Metastasis	18.5577	18.0898	15.3298	15.7261	15.2625	15.2497	19.7257	15.2908	15.6514	12.0939	12.7032	12.9553	14.0503	12.4425	14.4294	16.2737	13.8983	13.208	9.32474	11.135	10.7129	17.6575	12.593	11.8948	9.26542	10.4043	12.5277	14.9988	8.61808	15.2126	13.6624	7.30525	11.5221	9.05793	15.606	12.2807	17.0576	11.6395	4.09792	16.307	11.4123	12.2242	16.3192	12.2276	12.0471	13.2902	10.4436	15.9952
DHP24B	Brain Metastasis	16.3351	16.6345	15.527	15.6228	14.7641	14.8683	18.2409	16.2996	14.6796	9.1356	9.9929	13.01	15.7497	9.4461	13.9204	15.7279	12.4158	12.383	9.28443	4.95358	10.4921	17.9	10.6752	11.439	9.30059	10.389	12.7917	14.0368	8.22324	14.3972	13.7823	7.27551	12.1104	9.90642	15.4005	11.1923	17.562	11.0065	7.48783	14.6444	10.9859	11.7919	16.1231	12.3643	12.0015	9.82258	9.08051	17.6968
[truncated: 16 more columns]

## Sheet: Table S7. Meta_PDO
Table S7. Metabolite analysis of LC-BrMs PDOs treated with DMSO or gamitrinib.
	PDO0685-DMSO	PDO0750-DMSO	PDO0685-GAMI	PDO0750-GAMI
L-Aspartate	878.243	130.246	202.974	22.0895
Glutamine	392.393	69.1998	591.977	136.594
Tyrosine	83.1993	23.7662	47.5791	27.9453
L-Leucine	415.582	82.5753	501.589	150.049
Lysine	595.111	74.2501	481.446	130.694
Threonine	237.428	82.999	266.407	109.647
L-Glutamic-acid	2782.48	1193.32	860.347	2089.78
Serine	133.757	33.4716	110.721	37.6169
L-Alanine	301.31	121.021	500.01	131.487
Itaconic-acid	0.494081	2.4704	4.6286	7.06563
L-citrulline	1.4451	0.238079	0.152147	0.0738865
L-Cystine	0.0146382	0.134474	0.0146382	0.0731908
L-Asparagine	75.4673	28.6942	41.0343	29.8694
cis-Aconitic-acid	14.9292	2.50273	3.86783	8.016
Arginine	1207.58	114.402	737.567	186.913
Xylulose-5-phosphate	50.9921	7.32774	5.8316	15.2919
Acetyl-CoA	0.666693	3.33347	0.666693	3.61043
Phosphorylethanolamine	343.12	536.623	51.9672	205.545
ATP	1383.27	5.09359	252.776	54.0262
Guanosine-diphosphate	0.527848	2.63924	0.527848	7.59067
UMP	1.9968	48.8599	1.9968	9.98398
IMP	638.302	437.64	82.7217	232.424
AMP	494.413	344.303	63.7163	175.58
UDP-GlcNAc	1937.92	277.815	226.177	416.1
Cyclic-AMP	0.00873734	0.0436867	0.00873734	0.045512
Guanosine	0.887632	3.41324	0.0543742	0.301839
Adenine	37.1698	0.887491	3.80976	0.924754
Inosine	28.9672	109.401	1.47355	6.58993
ADP	499.971	117.346	85.0634	372.18
Uracil	8.55385	8.68757	0.591981	3.53931
NicotinaMide-adenine-dinucleotide(NAD)	117.688	12.0057	9.64976	30.2459
Citric-acid	0.646778	3.23782	0.646778	3.23389
Succinic-Acid	713.75	32.1746	116.325	58.4839
Lactate	59.2525	8.14914	11.7352	12.6618
Argininosuccinic-acid	0.314613	2.17975	4.21219	1.57306
Fumaric-acid	190.832	13.05	19.0069	11.8129
Isocitric-acid	0.0242561	0.440491	0.0242561	0.12128
Oxaloacetate	194.724	8.33491	31.2148	1.61391
Pyruvic-acid	16.6118	1.24653	18.7742	1.18355
D(+)-Glucose	2902.06	233.519	3859.87	803.003
D-Fructose-6-phosphate	533.27	1446.84	28.3614	980.804
D-Glucose-1-phosphate	514.981	1466.69	28.6886	1032.18
D-Ribulose-5-phosphate	1.62504	8.12522	14.6417	16.1853
D-Glucose-6-phosphate	352.862	891.316	21.7586	582.983
D-Erythrose-4-phosphate	254.206	31.1992	26.4666	19.4514
6-Phosphogluconic-acid	0.752355	24.8115	0.752355	3.76178
Fructose-1,6-bisphosphate	1.8267	9.13348	1.8267	9.95036
2-Phospho-D-glycerate	33.4283	26.5006	3.70329	34.4548
Glyceraldehyde-3-phosphate	0.984342	6.80577	0.984342	4.92171
Dihydroxyacetone-phosphate	107.018	9.66641	8.49455	6.93951
Phosphoenolpyruvic-acid	45.5901	13.0059	2.56587	10.8503
Glycerol-3-phosphate	44.0941	6.40048	4.33824	4.86201
BPG	0.435419	2.1771	0.435419	10.5921
3-phosphoglycerate	38.8571	22.6021	3.27203	31.9349
